# Supplementary material for: Investigating the impact of vitrification on bovine ovarian tissue morphology, follicle survival, and transcriptomic signature
Source: J Assist Reprod Genet. 2024 Feb 15;41(4):1035–55. doi: 10.1007/s10815-024-03038-4 (PMC11052753; doi:10.1007/s10815-024-03038-4)
Supplement: Supplementary file 1 — Supplementary file1 (XLSX 338 KB) [file 10815_2024_3038_MOESM1_ESM.xlsx]

## Sheet: DEGs in VT vs FT
Supplementary Table S1, Sheet 1: Information on upregulated and downregulated DEGs in Vitrified-thawed Tissue (VT) compared to Fresh Tissue (FT)
Negative log2FoldChange represents dowregulated DEGs in VT compared to FT
Positive log2FoldChange represents upegulated DEGs in VT compared to FT
Ensembl	Symbol	Description	baseMean	log2FoldChange	lfcSE	stat	pvalue	padj
ENSBTAG00000001728	IGSF10	immunoglobulin superfamily member 10 [Source:VGNC Symbol;Acc:VGNC:53582]	98.1081712768075	-2.07649027150842	0.233610828731675	-8.88867302420077	6.18430250530772e-19	4.60678454247532e-18
ENSBTAG00000003658	RELN	reelin [Source:VGNC Symbol;Acc:VGNC:53666]	22.9009069234059	-2.36999168905526	0.324357328934913	-7.30673081085467	2.73720134735535e-13	1.22783325652781e-12
ENSBTAG00000004650	ZNF516	zinc finger protein 516 [Source:VGNC Symbol;Acc:VGNC:37294]	44.6344326729115	-2.0196953679148	0.137020092751162	-14.7401401310004	3.56045210272165e-49	4.47530090090518e-47
ENSBTAG00000005260	SPP1	secreted phosphoprotein 1 [Source:VGNC Symbol;Acc:VGNC:35232]	190.889054207961	-2.47641639725636	0.374101483969756	-6.61963799495798	3.60079568183359e-11	1.34198193622893e-10
ENSBTAG00000005697	MDGA2	MAM domain containing glycosylphosphatidylinositol anchor 2 [Source:VGNC Symbol;Acc:VGNC:31332]	7.70056117298269	-2.06864198367071	0.2355012533628	-8.78399564389525	1.57767805305989e-18	1.13079553610973e-17
ENSBTAG00000006446	CNTNAP3	contactin associated protein-like 3 [Source:NCBI gene (formerly Entrezgene);Acc:784375]	12.1496367932803	-2.02453894654597	0.296472362567689	-6.82876113311821	8.5651048903525e-12	3.3588150244893e-11
ENSBTAG00000006535	IRS4	insulin receptor substrate 4 [Source:VGNC Symbol;Acc:VGNC:30285]	14.0410389708419	-2.27499772685291	0.251298536472375	-9.05296846845346	1.39133480865706e-19	1.10391554486206e-18
ENSBTAG00000006679	MITF	melanocyte inducing transcription factor [Source:VGNC Symbol;Acc:VGNC:31487]	61.0089287483609	-2.24916898325459	0.142500201215046	-15.7836197007215	4.03376898806583e-56	1.20418088716235e-53
ENSBTAG00000006732	NRCAM	neuronal cell adhesion molecule [Source:VGNC Symbol;Acc:VGNC:32257]	29.4402922151755	-2.81984669016897	0.363359208149905	-7.76049327200658	8.45996924013511e-15	4.40176438764502e-14
ENSBTAG00000007439	TENM4	teneurin transmembrane protein 4 [Source:VGNC Symbol;Acc:VGNC:35744]	60.5501326410712	-2.37934209830439	0.20836117234762	-11.4193161398363	3.34858425199087e-30	6.77719399203779e-29
ENSBTAG00000007450	C2	complement C2 [Source:VGNC Symbol;Acc:VGNC:53959]	7.0603201544295	-2.3995524416088	0.352349296822394	-6.81015249143046	9.74953462620112e-12	3.80579251296069e-11
ENSBTAG00000007693	SLC45A3	solute carrier family 45 member 3 [Source:VGNC Symbol;Acc:VGNC:34882]	6.67172286753839	-2.35470647813073	0.396919255353783	-5.93245715940873	2.98434273874521e-09	9.26092428361658e-09
ENSBTAG00000007909	NOTCH2	notch receptor 2 [Source:HGNC Symbol;Acc:HGNC:7882]	503.396297108908	-2.20299313024221	0.163972509564872	-13.4351370000265	3.76371142703413e-41	2.14011800715307e-39
ENSBTAG00000008723	CCBE1	collagen and calcium binding EGF domains 1 [Source:VGNC Symbol;Acc:VGNC:26828]	20.1563458285987	-2.26970843181443	0.282543876585241	-8.03311846374302	9.50258334779061e-16	5.34481148167535e-15
ENSBTAG00000009064	CSF2RB	colony stimulating factor 2 receptor subunit beta [Source:VGNC Symbol;Acc:VGNC:27756]	11.0163804734313	-2.14066660084128	0.270949235740452	-7.90061870811798	2.77522391417374e-15	1.50017875777042e-14
ENSBTAG00000010285	MMRN1	multimerin 1 [Source:VGNC Symbol;Acc:VGNC:31532]	59.7819103638892	-2.77582646118252	0.246555094687078	-11.2584429241081	2.10444117633276e-29	4.02066113385432e-28
ENSBTAG00000011178	IL17RB	interleukin 17 receptor B [Source:HGNC Symbol;Acc:HGNC:18015]	13.4732764755826	-2.88681757238031	0.244889994202814	-11.7882218168109	4.4891924327861e-32	1.10299273333125e-30
ENSBTAG00000011644	THSD4	thrombospondin type 1 domain containing 4 [Source:NCBI gene (formerly Entrezgene);Acc:540939]	32.7826726596002	-2.28433667506178	0.192397421715646	-11.8730108475046	1.63476379354886e-32	4.16219924493965e-31
ENSBTAG00000011971	NRP2	neuropilin 2 [Source:VGNC Symbol;Acc:VGNC:32267]	308.16061477215	-2.50760247735075	0.133837525817416	-18.736168813907	2.51067222062758e-78	7.49498424662849e-75
ENSBTAG00000012019	IRS2	insulin receptor substrate 2 [Source:VGNC Symbol;Acc:VGNC:30284]	30.0366020835105	-2.34881109617121	0.166697249665097	-14.0902810387699	4.35823743963491e-45	3.79866520194748e-43
ENSBTAG00000012953	ASTN1	astrotactin 1 [Source:VGNC Symbol;Acc:VGNC:26227]	14.7488639516227	-2.58585451447014	0.320811269831464	-8.06036058467833	7.60697246570455e-16	4.31929901155388e-15
ENSBTAG00000014224	IGSF9B	immunoglobulin superfamily member 9B [Source:VGNC Symbol;Acc:VGNC:30098]	21.7769512853853	-2.07787718421746	0.513390399175248	-4.04736276244264	5.17979329369193e-05	0.000105047404415719
ENSBTAG00000014543	PLXNA4	plexin A4 [Source:VGNC Symbol;Acc:VGNC:33060]	17.266277407441	-2.35569655552911	0.183535234629369	-12.8351188821384	1.04242837085643e-37	4.3220962418044e-36
ENSBTAG00000015008	CPA3	carboxypeptidase A3 [Source:VGNC Symbol;Acc:VGNC:27643]	6.24868598460401	-3.34893087139233	0.30988985255128	-10.8068426372179	3.1947735521735e-27	5.04613637387616e-26
ENSBTAG00000018088	SETBP1	SET binding protein 1 [Source:VGNC Symbol;Acc:VGNC:34491]	29.6758220280747	-2.28797746020801	0.159836033141093	-14.3145285530725	1.77564180335034e-46	1.82783954946607e-44
ENSBTAG00000018585	GABRB2	gamma-aminobutyric acid type A receptor subunit beta2 [Source:VGNC Symbol;Acc:VGNC:55210]	8.76132663080699	-2.11814828122292	0.337367006397962	-6.27846897015273	3.41923249200007e-10	1.15238654211044e-09
ENSBTAG00000019302	BCL2	BCL2 apoptosis regulator [Source:VGNC Symbol;Acc:VGNC:26445]	9.7507223454978	-2.01250485659623	0.173361290366076	-11.6087325627685	3.72089960298163e-31	8.32046107850255e-30
ENSBTAG00000019340	PCDH9	protocadherin 9 [Source:HGNC Symbol;Acc:HGNC:8661]	9.77886807670597	-2.27580589678641	0.17507508479845	-12.9990278137312	1.23908427460475e-38	5.62581951446968e-37
ENSBTAG00000019385	SCN3A	sodium voltage-gated channel alpha subunit 3 [Source:VGNC Symbol;Acc:VGNC:55078]	6.12632767810735	-3.46612547985604	0.429660461394035	-8.06712693229948	7.19717132788063e-16	4.1022158866932e-15
ENSBTAG00000019669	CD163	CD163 molecule [Source:NCBI gene (formerly Entrezgene);Acc:533844]	17.9663713456712	-2.30049220842798	0.386528857326242	-5.95167001072393	2.65420113419448e-09	8.27298766468712e-09
ENSBTAG00000019953	CYBB	cytochrome b-245 beta chain [Source:VGNC Symbol;Acc:VGNC:50265]	20.1379791474312	-2.12407286723413	0.19770790016647	-10.7434900954674	6.35939166302173e-27	9.7355763907875e-26
ENSBTAG00000020221	WNT5A	Wnt family member 5A [Source:VGNC Symbol;Acc:VGNC:36960]	62.1518107538534	-2.15797708152147	0.224227373935026	-9.62405723998169	6.32845642031586e-22	6.19410640286818e-21
ENSBTAG00000020676	MMP9	matrix metallopeptidase 9 [Source:VGNC Symbol;Acc:VGNC:31531]	122.870282364836	-2.08072823909349	0.625893365751439	-3.32441331535029	0.000886047737431594	0.00156258987338217
ENSBTAG00000020769	OPCML	opioid binding protein/cell adhesion molecule like [Source:VGNC Symbol;Acc:VGNC:32435]	7.51291316519841	-2.50543748654108	0.3860403305468	-6.49009258434811	8.57836410291007e-11	3.07795209593898e-10
ENSBTAG00000021064	None	None	17.8905823317181	-2.05554984605306	0.178371922232173	-11.5239541085256	9.99181508423202e-31	2.14205141689075e-29
ENSBTAG00000023338	None	None	198.030949446744	-2.00164776201615	0.222103418898656	-9.01223300362381	2.01902813756297e-19	1.57679627146105e-18
ENSBTAG00000024269	TGFBR3	transforming growth factor beta receptor 3 [Source:VGNC Symbol;Acc:VGNC:49979]	487.454237222252	-2.04208102503083	0.180473257177841	-11.3151447309367	1.10419941023599e-29	2.15445182314182e-28
ENSBTAG00000025071	TENM2	teneurin transmembrane protein 2 [Source:VGNC Symbol;Acc:VGNC:35742]	47.7519489793452	-2.24925643495781	0.166847691044032	-13.4808963845009	2.02629981984749e-41	1.19782406677222e-39
ENSBTAG00000026836	ENSBTAG00000026836	None	28.9037742240903	-2.46744256089296	0.266828614170829	-9.24729369284683	2.30248437044171e-20	1.96807200196453e-19
ENSBTAG00000030845	MPEG1	macrophage expressed 1 [Source:NCBI gene (formerly Entrezgene);Acc:539997]	32.2884849215165	-2.2936345403268	0.237328414712771	-9.66439076881165	4.2715384804065e-22	4.2576328042182e-21
ENSBTAG00000033529	None	None	9.9958084388241	-2.08893750973157	0.171675813095981	-12.1679197090139	4.60673862609332e-34	1.35157410157691e-32
ENSBTAG00000037768	MMP3	matrix metallopeptidase 3 [Source:NCBI gene (formerly Entrezgene);Acc:281309]	34.6532256921285	-2.04695629589352	0.614833871060351	-3.32928355486225	0.000870697104011332	0.00153710735053213
ENSBTAG00000038048	MRC1	mannose receptor C-type 1 [Source:VGNC Symbol;Acc:VGNC:31598]	15.3021964695463	-2.62398774955426	0.244642422297046	-10.7258084060671	7.70106934605307e-27	1.16550657872268e-25
ENSBTAG00000045895	NFASC	neurofascin [Source:VGNC Symbol;Acc:VGNC:32028]	6.60419108112854	-2.38587649295867	0.309028476648767	-7.72057164062062	1.15809138127593e-14	5.95810822223862e-14
ENSBTAG00000046755	ENSBTAG00000046755	None	8.83091098566695	-2.78441305537119	0.241240894680009	-11.5420441424931	8.09776517567452e-31	1.7549076944234e-29
ENSBTAG00000046838	ENSBTAG00000046838	None	7.63332704487209	-2.15858658792259	0.204408843752539	-10.560142840668	4.55967451916646e-26	6.41308285434237e-25
ENSBTAG00000047238	ITGAM	integrin subunit alpha M [Source:VGNC Symbol;Acc:VGNC:55056]	6.41128023586894	-2.28058962668871	0.297709629881414	-7.66044963878773	1.85283236036354e-14	9.32743305864295e-14
ENSBTAG00000000281	MND1	meiotic nuclear divisions 1 [Source:VGNC Symbol;Acc:VGNC:31538]	15.0389720858043	2.41063123235789	0.255780935753196	9.42459306147788	4.31776569860938e-21	3.9357587944347e-20
ENSBTAG00000000638	CDT1	chromatin licensing and DNA replication factor 1 [Source:VGNC Symbol;Acc:VGNC:27158]	17.9604034798915	2.1606751232581	0.250118136258178	8.63861835683839	5.6896894982369e-18	3.87567497424112e-17
ENSBTAG00000001343	DEPDC1	DEP domain containing 1 [Source:VGNC Symbol;Acc:VGNC:55165]	13.8829204832073	3.55688768436086	0.410358664355942	8.6677533419293	4.40730204988014e-18	3.04910740310653e-17
ENSBTAG00000001517	KRT18	keratin 18 [Source:VGNC Symbol;Acc:VGNC:30719]	107.467894548178	2.04235195912005	0.320719382460869	6.36803408465418	1.91466375186662e-10	6.64815349259647e-10
ENSBTAG00000001595	MT1E	metallothionein 1E [Source:NCBI gene (formerly Entrezgene);Acc:613358]	16.4626312142069	2.44150804890615	0.339987155293503	7.18117732065041	6.91136421970737e-13	2.98800145356719e-12
ENSBTAG00000001631	KIFC1	kinesin family member C1 [Source:VGNC Symbol;Acc:VGNC:30611]	40.7561733969657	2.52681542921547	0.238545061025452	10.5926126424637	3.22463868683191e-26	4.59491772785917e-25
ENSBTAG00000001717	AURKB	aurora kinase B [Source:VGNC Symbol;Acc:VGNC:26351]	28.2439352271396	2.7992097982382	0.284360458221852	9.84387849049786	7.28471283879934e-23	7.6911366939083e-22
ENSBTAG00000001938	CKS2	CDC28 protein kinase regulatory subunit 2 [Source:VGNC Symbol;Acc:VGNC:27388]	59.1479302837304	2.99091971133493	0.248648588704853	12.0287017389234	2.51077768406867e-33	6.89222904033656e-32
ENSBTAG00000002027	FAM167B	family with sequence similarity 167 member B [Source:VGNC Symbol;Acc:VGNC:28751]	7.41132409430692	2.60872980910819	0.375298549765056	6.95107884307387	3.62503191255699e-12	1.46556999715895e-11
ENSBTAG00000002224	UHRF1	ubiquitin like with PHD and ring finger domains 1 [Source:VGNC Symbol;Acc:VGNC:36654]	49.1500141889999	3.54769417375236	0.343024170184553	10.3424029036894	4.53033119677734e-25	5.83886400944956e-24
ENSBTAG00000002331	DLGAP5	DLG associated protein 5 [Source:VGNC Symbol;Acc:VGNC:28091]	33.5167551224424	3.05463449971704	0.351077382719358	8.70074419507347	3.29714737287392e-18	2.30241150757237e-17
ENSBTAG00000002444	MKI67	marker of proliferation Ki-67 [Source:VGNC Symbol;Acc:VGNC:55960]	102.981081905189	3.00915647853152	0.366817991241949	8.20340482303856	2.33672668981908e-16	1.38407010928222e-15
ENSBTAG00000002599	MGARP	mitochondria localized glutamic acid rich protein [Source:VGNC Symbol;Acc:VGNC:31447]	8.57925023818289	2.03367591746143	0.404360401270598	5.02936467337338	4.92107671878218e-07	1.23658621841284e-06
ENSBTAG00000002613	MIS18BP1	MIS18 binding protein 1 [Source:VGNC Symbol;Acc:VGNC:59350]	32.1852487736774	2.52104845436378	0.293935872237382	8.57686554272555	9.74934741958765e-18	6.46760875207201e-17
ENSBTAG00000002719	ORC1	origin recognition complex subunit 1 [Source:VGNC Symbol;Acc:VGNC:32446]	9.85402972845574	2.80380677467879	0.312464886685823	8.97318992997111	2.88048802375803e-19	2.21909080591578e-18
ENSBTAG00000002756	CDCA2	cell division cycle associated 2 [Source:VGNC Symbol;Acc:VGNC:59194]	19.0646665049995	2.94505702114927	0.319666577566923	9.21290252977014	3.17423213659034e-20	2.68058740756897e-19
ENSBTAG00000002981	PIMREG	PICALM interacting mitotic regulator [Source:VGNC Symbol;Acc:VGNC:32902]	17.6136074714889	4.59811722898758	0.437101765613734	10.5195576653217	7.02023829136541e-26	9.72490318296918e-25
ENSBTAG00000003314	SKA3	spindle and kinetochore associated complex subunit 3 [Source:VGNC Symbol;Acc:VGNC:34645]	24.7642089557261	2.57667228600388	0.235266870335901	10.9521254833927	6.49064259722812e-28	1.09008105841774e-26
ENSBTAG00000003458	CDCA7	cell division cycle associated 7 [Source:VGNC Symbol;Acc:VGNC:27086]	11.162264948769	2.55483348828159	0.255184364734443	10.0117163954785	1.35383042398096e-23	1.53670048410235e-22
ENSBTAG00000003971	E2F1	E2F transcription factor 1 [Source:VGNC Symbol;Acc:VGNC:28286]	11.4449488805061	2.09155423463292	0.286476739488884	7.30095657457062	2.8572896389133e-13	1.27929867185091e-12
ENSBTAG00000004085	ASF1B	anti-silencing function 1B histone chaperone [Source:VGNC Symbol;Acc:VGNC:50605]	17.8347241537063	2.32955204953731	0.29049488206047	8.01925332733531	1.06389889479384e-15	5.95873203692927e-15
ENSBTAG00000004221	ESM1	endothelial cell specific molecule 1 [Source:VGNC Symbol;Acc:VGNC:28602]	133.762367832414	2.2113883197495	0.369531150462734	5.98430827003448	2.17311398730971e-09	6.81437870863057e-09
ENSBTAG00000004943	CCNA2	cyclin A2 [Source:VGNC Symbol;Acc:VGNC:26957]	14.835401281348	3.72011739003346	0.375682690820346	9.90228584103825	4.06867421277247e-23	4.41673079770146e-22
ENSBTAG00000005010	MXD3	MAX dimerization protein 3 [Source:VGNC Symbol;Acc:VGNC:55224]	8.84129342678411	3.1083945296907	0.408572979468711	7.60792976014396	2.78521125938781e-14	1.38058147149647e-13
ENSBTAG00000005129	CEP55	centrosomal protein 55 [Source:VGNC Symbol;Acc:VGNC:27206]	14.6811364609337	2.84026480458634	0.329308628159196	8.62493284935517	6.41302726571126e-18	4.3485496070334e-17
ENSBTAG00000005269	CCNB2	cyclin B2 [Source:VGNC Symbol;Acc:VGNC:26960]	27.1999317261329	3.11102846701491	0.313597819247873	9.92044037320266	3.39256025904273e-23	3.70636432325976e-22
ENSBTAG00000005434	PLVAP	plasmalemma vesicle associated protein [Source:VGNC Symbol;Acc:VGNC:33056]	22.4812760364226	2.19578973925932	0.41568070422475	5.28239515797228	1.27505805505797e-07	3.37893214279789e-07
ENSBTAG00000005456	TTK	TTK protein kinase [Source:VGNC Symbol;Acc:VGNC:36487]	15.7040573393989	2.89570185433035	0.34171422940365	8.47404528451697	2.37015227050855e-17	1.51916201085038e-16
ENSBTAG00000005607	ERCC6L	ERCC excision repair 6 like, spindle assembly checkpoint helicase [Source:VGNC Symbol;Acc:VGNC:28573]	9.37658975666606	2.05289143234515	0.304671249820141	6.73805432431531	1.60521558201426e-11	6.1494639925673e-11
ENSBTAG00000005825	NEIL3	nei like DNA glycosylase 3 [Source:VGNC Symbol;Acc:VGNC:31990]	7.70758314815904	2.00377380072688	0.291241223342636	6.88011737393887	5.98032657475082e-12	2.37246111724583e-11
ENSBTAG00000006185	SPC24	SPC24 component of NDC80 kinetochore complex [Source:VGNC Symbol;Acc:VGNC:35195]	59.7788518822752	4.57349171485479	0.347897240232267	13.1460994395971	1.79182021347268e-39	8.62746982624084e-38
ENSBTAG00000006424	None	None	74.7879663728243	2.60864852636516	0.353950957645616	7.37008466855739	1.70519703534328e-13	7.81641374243151e-13
ENSBTAG00000006546	GSTA2	glutathione S-transferase alpha 2 [Source:NCBI gene (formerly Entrezgene);Acc:281805]	9.56700179563522	2.10543715504642	0.447813968481177	4.70158883651462	2.58144908284136e-06	6.02876657504569e-06
ENSBTAG00000006551	ESCO2	establishment of sister chromatid cohesion N-acetyltransferase 2 [Source:VGNC Symbol;Acc:VGNC:59196]	10.7150237741012	2.57210338066927	0.275805587868852	9.32578415304741	1.10165919610341e-20	9.68697530240858e-20
ENSBTAG00000006591	None	None	12.1388683940332	2.02187368636595	0.298968082344016	6.76284127226475	1.35311458234417e-11	5.20864924688951e-11
ENSBTAG00000006694	CXCL14	C-X-C motif chemokine ligand 14 [Source:VGNC Symbol;Acc:VGNC:27850]	102.1791232167	5.1300349769507	0.461516314369754	11.115609171815	1.05329294694869e-28	1.88566283051189e-27
ENSBTAG00000006769	HSD3B1	hydroxy-delta-5-steroid dehydrogenase, 3 beta- and steroid delta-isomerase 1 [Source:NCBI gene (formerly Entrezgene);Acc:281824]	84.8346476910582	3.21751925566498	0.52311583646792	6.15068218425517	7.7150379675005e-10	2.52190715493905e-09
ENSBTAG00000006934	CYP11A1	cytochrome P450, family 11, subfamily A, polypeptide 1 [Source:NCBI gene (formerly Entrezgene);Acc:338048]	245.834313723317	3.84275834092446	0.424098721999094	9.06099957767067	1.29260508816267e-19	1.02968628137094e-18
ENSBTAG00000007102	GTSE1	G2 and S-phase expressed 1 [Source:VGNC Symbol;Acc:VGNC:29711]	27.7553203982391	2.21605959942333	0.250840164132689	8.83454851453168	1.00503337912074e-18	7.31774608541511e-18
ENSBTAG00000007200	COX6B2	cytochrome c oxidase subunit 6B2 [Source:VGNC Symbol;Acc:VGNC:27638]	22.2004864122051	2.13656653526007	0.373704394836046	5.71726360402435	1.08253118644073e-08	3.1830841904183e-08
ENSBTAG00000007237	BUB1B	BUB1 mitotic checkpoint serine/threonine kinase B [Source:VGNC Symbol;Acc:VGNC:26605]	49.0784011418842	2.62190382320665	0.30343040030181	8.64087388936227	5.57846668742493e-18	3.80208166178888e-17
ENSBTAG00000007247	NUF2	NUF2 component of NDC80 kinetochore complex [Source:VGNC Symbol;Acc:VGNC:32344]	35.2468700305863	2.05146932673151	0.232117467005858	8.83806528303939	9.73903666043589e-19	7.11177273975133e-18
ENSBTAG00000007783	MYBL2	MYB proto-onco like 2 [Source:VGNC Symbol;Acc:VGNC:31779]	53.4551178007091	3.05328023345574	0.324198831634088	9.41792485206074	4.60090794080779e-21	4.18426821943532e-20
ENSBTAG00000007860	ASPM	assembly factor for spindle microtubules [Source:NCBI gene (formerly Entrezgene);Acc:534849]	40.9736875082747	3.23388531796636	0.373112515088645	8.66731933984591	4.42412832816987e-18	3.05672964424504e-17
ENSBTAG00000008088	KIF18B	kinesin family member 18B [Source:VGNC Symbol;Acc:VGNC:30588]	11.3569686395448	2.44922177193099	0.329751978960623	7.42746648451034	1.10697418894863e-13	5.17353377308636e-13
ENSBTAG00000008216	RRM2	ribonucleotide reductase regulatory subunit M2 [Source:VGNC Symbol;Acc:VGNC:34165]	98.1214895497544	3.94067168053317	0.384057793481608	10.2606215715862	1.06022074542365e-24	1.30786114887435e-23
ENSBTAG00000008452	IHH	Indian hedgehog signaling molecule [Source:VGNC Symbol;Acc:VGNC:30099]	20.8142622152888	2.8378709310023	0.930790246487998	3.04888339957362	0.00229693612819403	0.00385654025685672
ENSBTAG00000008499	TROAP	trophinin associated protein [Source:VGNC Symbol;Acc:VGNC:36378]	24.0095609790959	2.6560144269811	0.283752382121437	9.36032468564234	7.94920336402073e-21	7.10489800671942e-20
ENSBTAG00000008758	KIF20A	kinesin family member 20A [Source:VGNC Symbol;Acc:VGNC:30594]	69.5252545130488	3.60919731395513	0.343397863353026	10.510249768924	7.74880527307042e-26	1.07093152506636e-24
ENSBTAG00000008934	ESPL1	extra spindle pole bodies like 1, separase [Source:VGNC Symbol;Acc:VGNC:28603]	25.1774432901562	2.63311066282869	0.299664310470323	8.78686774109344	1.53787657741216e-18	1.10359280113453e-17
ENSBTAG00000008951	ALPL	alkaline phosphatase, biomineralization associated [Source:VGNC Symbol;Acc:VGNC:25850]	103.507498511201	2.85758332429971	0.248080178961723	11.518789353746	1.06091102452065e-30	2.27031156698945e-29
ENSBTAG00000009035	CENPE	centromere protein E [Source:VGNC Symbol;Acc:VGNC:27175]	38.5491219223172	2.49118010711524	0.306549382658096	8.12652136342332	4.41785669928415e-16	2.56708646453295e-15
ENSBTAG00000009383	KIF11	kinesin family member 11 [Source:VGNC Symbol;Acc:VGNC:30580]	44.3652905753644	3.32639209929652	0.332576876687703	10.0018742506265	1.49539602513773e-23	1.68140526705929e-22
ENSBTAG00000009396	EXO1	exonuclease 1 [Source:VGNC Symbol;Acc:VGNC:28642]	7.21753087164605	3.16885314105465	0.424554572728586	7.46394773394767	8.39679200937682e-14	3.97881322952256e-13
ENSBTAG00000009618	NEK2	NIMA related kinase 2 [Source:VGNC Symbol;Acc:VGNC:31993]	7.06761339231023	2.56365394893575	0.374687045489075	6.84212059050359	7.80293581014625e-12	3.06799000688036e-11
ENSBTAG00000009819	CDC20	cell division cycle 20 [Source:VGNC Symbol;Acc:VGNC:27060]	45.4162527745286	3.49062947989978	0.352905384785229	9.89111991596304	4.54909970614927e-23	4.90259924107658e-22
ENSBTAG00000009972	INHA	inhibin subunit alpha [Source:VGNC Symbol;Acc:VGNC:30199]	150.307995411981	2.58432920202379	0.387892190885525	6.66249350399137	2.69220222287313e-11	1.01508009925254e-10
ENSBTAG00000009983	KIF23	kinesin family member 23 [Source:VGNC Symbol;Acc:VGNC:55119]	37.4292343933972	2.11926325729615	0.234283700767696	9.0457135957465	1.48690773545632e-19	1.17273218421955e-18
ENSBTAG00000010077	FANCD2	FA complementation group D2 [Source:VGNC Symbol;Acc:VGNC:28855]	24.2181065883748	2.21096431181113	0.273855156307008	8.07348067360291	6.83219952816401e-16	3.90239020181188e-15
ENSBTAG00000010276	RECQL4	RecQ like helicase 4 [Source:VGNC Symbol;Acc:VGNC:33849]	14.6885208548548	2.54025692770325	0.285979241830851	8.8826619423159	6.52791144627009e-19	4.85064035967088e-18
ENSBTAG00000010384	CDC6	cell division cycle 6 [Source:VGNC Symbol;Acc:VGNC:27081]	11.8837038628845	2.86468804760131	0.312787061358103	9.1585887062048	5.25804389204263e-20	4.32114949173304e-19
ENSBTAG00000010774	NUSAP1	nucleolar and spindle associated protein 1 [Source:VGNC Symbol;Acc:VGNC:32370]	27.9106459189074	3.60488410862146	0.321290095745921	11.220028741478	3.25164750865427e-29	6.12427806006951e-28
ENSBTAG00000010907	PPP1R1A	protein phosphatase 1 regulatory inhibitor subunit 1A [Source:VGNC Symbol;Acc:VGNC:54472]	23.4653947798906	2.58702452342137	0.229507201288305	11.2720843132568	1.80251616850057e-29	3.46599767601696e-28
ENSBTAG00000010940	None	None	16.8294733957839	2.39238111990952	0.258689633094268	9.24807496648976	2.28572009583314e-20	1.95514209629968e-19
ENSBTAG00000011044	TACC3	transforming acidic coiled-coil containing protein 3 [Source:VGNC Symbol;Acc:VGNC:53778]	46.744789670229	2.51519476618614	0.245285006779657	10.2541724796313	1.13342649313022e-24	1.39528306747093e-23
ENSBTAG00000011527	NT5C	5', 3'-nucleotidase, cytosolic [Source:VGNC Symbol;Acc:VGNC:32289]	66.4908177213192	2.13001646062741	0.147629215338913	14.4281499819498	3.44189965842179e-47	3.77061686433161e-45
ENSBTAG00000011779	MAL2	mal, T cell differentiation protein 2 [Source:VGNC Symbol;Acc:VGNC:54901]	40.5334226092613	2.72434755819401	0.40636200499637	6.70423790781904	2.02460180819946e-11	7.69928986997126e-11
ENSBTAG00000011998	DUT	deoxyuridine triphosphatase [Source:NCBI gene (formerly Entrezgene);Acc:507945]	79.0907773115348	2.3768332106482	0.21427056138689	11.0926727183794	1.36157805844751e-28	2.40511887513635e-27
ENSBTAG00000012184	PTTG1	PTTG1 regulator of sister chromatid separation, securin [Source:NCBI gene (formerly Entrezgene);Acc:508043]	15.8642992384283	3.02724805389197	0.349220146919596	8.66859509852092	4.37484700284254e-18	3.03016520075074e-17
ENSBTAG00000012443	DIAPH3	diaphanous related formin 3 [Source:VGNC Symbol;Acc:VGNC:28062]	44.4485137655803	2.69277963308334	0.278761642165025	9.65979254595302	4.46767762957331e-22	4.43831435729908e-21
ENSBTAG00000012467	MASP1	MBL associated serine protease 1 [Source:VGNC Symbol;Acc:VGNC:31255]	12.0538033430551	2.10114043568207	0.38858689367576	5.40713150617808	6.40421224566332e-08	1.74157819233582e-07
ENSBTAG00000012656	OVOL1	ovo like transcriptional repressor 1 [Source:VGNC Symbol;Acc:VGNC:32505]	6.69172376287434	2.63664135870848	0.467011724809874	5.64577122722536	1.64442396054394e-08	4.74874643599883e-08
ENSBTAG00000012861	KIF4A	kinesin family member 4A [Source:NCBI gene (formerly Entrezgene);Acc:537127]	23.8941767702535	2.4209890938197	0.289224454131367	8.37062378107238	5.7314021744871e-17	3.55710360527809e-16
ENSBTAG00000013100	SPAG5	sperm associated antigen 5 [Source:VGNC Symbol;Acc:VGNC:55873]	33.817732663518	3.49691142858256	0.384254816748684	9.10050121992266	8.99159045740793e-20	7.24973542551709e-19
ENSBTAG00000013573	BIRC5	baculoviral IAP repeat containing 5 [Source:VGNC Symbol;Acc:VGNC:26501]	48.9839955006539	3.37869923219722	0.314081387424253	10.7574003665278	5.46912516374112e-27	8.3941932622407e-26
ENSBTAG00000013669	KIF22	kinesin family member 22 [Source:VGNC Symbol;Acc:VGNC:30596]	42.7524402633377	2.72001117177349	0.271555839402013	10.0163972822797	1.29124222058353e-23	1.46844984342743e-22
ENSBTAG00000014239	CCNB1	cyclin B1 [Source:VGNC Symbol;Acc:VGNC:26958]	16.5043397772327	3.39241687481979	0.388492306657297	8.73226269011386	2.49627618740985e-18	1.7606635530928e-17
ENSBTAG00000014326	CDCA8	cell division cycle associated 8 [Source:VGNC Symbol;Acc:VGNC:27088]	23.580618135805	2.41974346893259	0.294048523476865	8.22906178994286	1.88685435261659e-16	1.12654639122973e-15
ENSBTAG00000014335	ENSBTAG00000014335	None	179.717342369532	5.10036724621154	0.667724271399446	7.63843320465492	2.19880974055189e-14	1.0990367146057e-13
ENSBTAG00000014435	TCF19	transcription factor 19 [Source:VGNC Symbol;Acc:VGNC:35688]	18.0173280043006	2.79882094081628	0.305829728361839	9.15156599002987	5.61141193183037e-20	4.58944314232784e-19
ENSBTAG00000014693	TMEM88	transmembrane protein 88 [Source:VGNC Symbol;Acc:VGNC:36120]	22.9347056832804	2.5778941718966	0.234689324752986	10.9842839021752	4.54831249280889e-28	7.74770320636675e-27
ENSBTAG00000014955	AMH	anti-Mullerian hormone [Source:VGNC Symbol;Acc:VGNC:25864]	21.6273941937685	2.42371835734688	0.344771718893377	7.02992219062037	2.06648745219231e-12	8.56505611476165e-12
ENSBTAG00000014956	JSRP1	junctional sarcoplasmic reticulum protein 1 [Source:VGNC Symbol;Acc:VGNC:50101]	20.0974890236845	2.86513282342334	0.448820685641576	6.3836915612027	1.72869107871063e-10	6.02167449559033e-10
ENSBTAG00000015280	KIF2C	kinesin family member 2C [Source:VGNC Symbol;Acc:VGNC:30601]	22.3199595905747	2.75009064577121	0.31382102561353	8.76324535742848	1.89708139221715e-18	1.3540375914205e-17
ENSBTAG00000015875	FOXM1	forkhead box M1 [Source:VGNC Symbol;Acc:VGNC:29094]	8.36435609259098	2.19173311271477	0.35967550787536	6.09364014153079	1.10371622463463e-09	3.55625349119324e-09
ENSBTAG00000016225	COLEC11	collectin subfamily member 11 [Source:VGNC Symbol;Acc:VGNC:27578]	13.59025897313	2.08324145696424	0.310660757583453	6.70584039377623	2.00250505876005e-11	7.61768490176926e-11
ENSBTAG00000016619	MIS18A	MIS18 kinetochore protein A [Source:VGNC Symbol;Acc:VGNC:31485]	10.1989146482369	2.07602375941489	0.281562183376333	7.37323363002943	1.66538257007017e-13	7.63684073318274e-13
ENSBTAG00000016726	KIF15	kinesin family member 15 [Source:VGNC Symbol;Acc:VGNC:30584]	25.1861072334559	3.16418060652274	0.336980657074365	9.38979891010324	6.01149171570074e-21	5.42989580765375e-20
ENSBTAG00000016746	UBE2C	ubiquitin conjugating enzyme E2 C [Source:VGNC Symbol;Acc:VGNC:36578]	61.9605937386136	4.01758484609172	0.377132906583176	10.6529681604584	1.6889240772058e-26	2.4806202221297e-25
ENSBTAG00000017271	MASTL	microtubule associated serine/threonine kinase like [Source:VGNC Symbol;Acc:VGNC:31260]	7.69749177268591	2.07247440238452	0.330195410641563	6.27650880536997	3.46259784917319e-10	1.16568595762552e-09
ENSBTAG00000017446	E2F8	E2F transcription factor 8 [Source:VGNC Symbol;Acc:VGNC:28292]	10.1935735007033	3.33356899304561	0.461657826927878	7.22086532189649	5.16577948617876e-13	2.25702791234762e-12
ENSBTAG00000017738	EMID1	EMI domain containing 1 [Source:VGNC Symbol;Acc:VGNC:28472]	140.834757696734	2.3600723569843	0.328722207484853	7.17953427923803	6.99492839309976e-13	3.0197556016632e-12
ENSBTAG00000018193	None	None	21.085042011253	2.69853687877746	0.30559333524776	8.83048341545021	1.0422428130252e-18	7.57481523453065e-18
ENSBTAG00000018775	TPX2	TPX2 microtubule nucleation factor [Source:VGNC Symbol;Acc:VGNC:36266]	89.7740149624155	2.45836460737524	0.23355628944082	10.5257906488455	6.57074627826182e-26	9.13402576353019e-25
ENSBTAG00000019262	TOP2A	DNA topoisomerase II alpha [Source:VGNC Symbol;Acc:VGNC:49583]	133.816232160788	3.27329699500566	0.368442877223618	8.88413699206621	6.44188703145428e-19	4.79268367866639e-18
ENSBTAG00000019777	CDCA3	cell division cycle associated 3 [Source:VGNC Symbol;Acc:VGNC:27084]	21.0233472095836	3.91195691772213	0.405440788993806	9.64865160071965	4.98062982592897e-22	4.93148430774609e-21
ENSBTAG00000020100	ENSBTAG00000020100	None	31.1196625085176	3.46500791966539	0.355085944454237	9.75822325209483	1.70109229253304e-22	1.74208774143543e-21
ENSBTAG00000020592	OTOS	otospiralin [Source:VGNC Symbol;Acc:VGNC:55642]	28.7674896922545	3.01981374710734	0.901508637139294	3.34973357181574	0.000808893244702124	0.00143096210888712
ENSBTAG00000020814	C2CD4B	C2 calcium dependent domain containing 4B [Source:NCBI gene (formerly Entrezgene);Acc:529849]	8.56111694578934	2.10027348772716	0.319925410338131	6.56488487584454	5.20730777491036e-11	1.90737613927008e-10
ENSBTAG00000021069	PBK	PDZ binding kinase [Source:VGNC Symbol;Acc:VGNC:59199]	35.6850821039586	2.48979113898065	0.285574942592735	8.71852101720073	2.81859234744989e-18	1.97632479277153e-17
ENSBTAG00000021162	CKAP2	cytoskeleton associated protein 2 [Source:VGNC Symbol;Acc:VGNC:27380]	95.1553371458477	2.22731895053916	0.215954672876741	10.3138261417035	6.10224301086307e-25	7.72713507876097e-24
ENSBTAG00000021181	BUB1	BUB1 mitotic checkpoint serine/threonine kinase [Source:VGNC Symbol;Acc:VGNC:26604]	38.1354185210229	2.16724069576417	0.27689358755618	7.82698044722488	4.99726772570425e-15	2.6521055072282e-14
ENSBTAG00000021516	GSTA1	glutathione S-transferase alpha 1 [Source:NCBI gene (formerly Entrezgene);Acc:777644]	397.599422919566	3.9243042843283	0.468947187063093	8.36832887068863	5.84410981228673e-17	3.6232873971192e-16
ENSBTAG00000021582	NCAPG	non-SMC condensin I complex subunit G [Source:VGNC Symbol;Acc:VGNC:31903]	80.1278160745134	2.3380095002401	0.283414749970528	8.2494277396756	1.59154809109031e-16	9.55969605417976e-16
ENSBTAG00000021673	NDC80	NDC80 kinetochore complex component [Source:VGNC Symbol;Acc:VGNC:31931]	19.9584562475404	2.94324909237536	0.306308404367048	9.60877680929864	7.34159190970873e-22	7.13892092783648e-21
ENSBTAG00000021686	MELK	maternal embryonic leucine zipper kinase [Source:VGNC Symbol;Acc:VGNC:50031]	18.5404860003354	2.17948002204521	0.283194591079621	7.69605102179527	1.40335792581484e-14	7.1521540726227e-14
ENSBTAG00000021707	MYBPC3	myosin binding protein C3 [Source:VGNC Symbol;Acc:VGNC:31781]	12.8312747239786	3.54954357937873	0.392262668087921	9.04889470282996	1.44422764284955e-19	1.14233249365856e-18
ENSBTAG00000023814	ECT2	epithelial cell transforming 2 [Source:VGNC Symbol;Acc:VGNC:28314]	56.840125560976	2.0274822235557	0.19171748631895	10.5753641072817	3.8766873396356e-26	5.49128392913271e-25
ENSBTAG00000023938	CENPA	centromere protein A [Source:NCBI gene (formerly Entrezgene);Acc:613898]	7.32249999875488	4.83785995062501	0.491141289778006	9.85024075823825	6.83799780254208e-23	7.23869962412721e-22
ENSBTAG00000024449	CENPF	centromere protein F [Source:VGNC Symbol;Acc:VGNC:27176]	80.6598474655936	2.58994157059081	0.337905608632888	7.66468950032911	1.79264348217108e-14	9.03239840978629e-14
ENSBTAG00000024726	HJURP	Holliday junction recognition protein [Source:VGNC Symbol;Acc:VGNC:29863]	14.9951304731306	3.25371270201175	0.395925622002055	8.21798974655613	2.06942655409289e-16	1.23246994924804e-15
ENSBTAG00000025485	ENSBTAG00000025485	None	16.7267039535281	3.74999274464971	0.595304917370025	6.29928064632267	2.99030144371406e-10	1.01556284241722e-09
ENSBTAG00000025775	INSL3	insulin like 3 [Source:VGNC Symbol;Acc:VGNC:106785]	682.966877122822	3.8267757125196	0.665176139750809	5.75302612921924	8.76599300712180e-09	2.59867732120262e-08
ENSBTAG00000025942	HPGD	15-hydroxyprostaglandin dehydrogenase [Source:VGNC Symbol;Acc:VGNC:56973]	66.1207361880975	2.49768920586402	0.367010881697259	6.80549087349492	1.0070526361431e-11	3.92467869718823e-11
ENSBTAG00000027516	APLNR	apelin receptor [Source:VGNC Symbol;Acc:VGNC:26018]	17.0689818118514	4.09690513584931	0.450261695688522	9.09894218202258	9.1215886015758e-20	7.34517012362569e-19
ENSBTAG00000033441	SHCBP1	SHC binding and spindle associated 1 [Source:VGNC Symbol;Acc:VGNC:34592]	22.6707124779771	3.31063642052563	0.397061755183851	8.33783757136899	7.56614066178822e-17	4.64033310952302e-16
ENSBTAG00000037651	S100A2	S100 calcium binding protein A2 [Source:VGNC Symbol;Acc:VGNC:34242]	44.9351200853304	2.00598936906541	0.271511225007054	7.38823733351465	1.48787995846311e-13	6.85182205322328e-13
ENSBTAG00000037949	GSTA5	glutathione S-transferase alpha 5 [Source:NCBI gene (formerly Entrezgene);Acc:521685]	11.0499710607529	4.14922161754159	0.579375502912972	7.1615413435332	7.97749468150825e-13	3.42536008600827e-12
ENSBTAG00000039462	PCLAF	PCNA clamp associated factor [Source:NCBI gene (formerly Entrezgene);Acc:540737]	37.157371817564	4.67621256247183	0.410956862986214	11.3788404176832	5.33037558009148e-30	1.05906846592134e-28
ENSBTAG00000039962	DCTPP1	dCTP pyrophosphatase 1 [Source:VGNC Symbol;Acc:VGNC:27934]	42.5913136247957	2.51871464959038	0.187364812561094	13.4428370789692	3.39178896829325e-41	1.94422391306576e-39
ENSBTAG00000043551	ENSBTAG00000043551	None	8.3647347710317	2.03682060188194	0.235688390163469	8.64200650897249	5.523428179176e-18	3.76887176500232e-17
ENSBTAG00000043566	ENSBTAG00000043566	None	7.11295823516159	2.28101815747243	0.243723176357304	9.35905313382426	8.04544395859204e-21	7.18553824304769e-20
ENSBTAG00000043574	ENSBTAG00000043574	None	8.41250450279278	2.25641647984502	0.279785737367486	8.06480166242824	7.33548590700943e-16	4.1730841932158e-15
ENSBTAG00000044175	CENPK	centromere protein K [Source:VGNC Symbol;Acc:VGNC:27179]	12.8854612995907	3.24858208156961	0.320574020155777	10.1336411478105	3.91782697176614e-24	4.64114800296225e-23
ENSBTAG00000046037	SLC25A5	solute carrier family 25 member 5 [Source:VGNC Symbol;Acc:VGNC:49966]	153.721253383734	2.13554552915269	0.161008517864558	13.263556223461	3.76604222303517e-40	1.96376900372327e-38
ENSBTAG00000047231	TNNI1	troponin I1, slow skeletal type [Source:VGNC Symbol;Acc:VGNC:36191]	50.1258139492336	4.22361961990174	0.662520466853045	6.37507795036706	1.82869915735793e-10	6.35890991205914e-10
ENSBTAG00000047604	HSD17B1	hydroxysteroid 17-beta dehydrogenase 1 [Source:VGNC Symbol;Acc:VGNC:29968]	51.8227910601814	2.65962363748402	0.300206591832958	8.85931125377786	8.05102930828221e-19	5.93440376359246e-18
ENSBTAG00000048257	ENSBTAG00000048257	None	8.35916933974351	3.32010896080591	0.472933944809431	7.02023823251627	2.21490260168857e-12	9.14528076305782e-12

## Sheet: DEGs in VTC vs FTC
Supplementary Table S1, Sheet 2: Information on upregulated and downregulated DEGs in Vitrified-thawed Tissue with Culture (VTC) compared to Fresh Tissue with Culture (FTC)
Negative log2FoldChange represents dowregulated DEGs in VTC compared to FTC
Positive log2FoldChange represents upegulated DEGs in VTC compared to FTC
Ensembl	Symbol	Description	baseMean	log2FoldChange	lfcSE	stat	pvalue	padj
ENSBTAG00000000432	ENSBTAG00000000432	None	14.7771310505433	-2.42651586060811	0.330801152170437	-7.33527028151918	2.21274472181937e-13	8.74913401431957e-12
ENSBTAG00000000516	OTOR	otoraplin [Source:VGNC Symbol;Acc:VGNC:50240]	26.5161716860343	-4.26898196229973	0.280630380697726	-15.2121162066838	2.93887209911169e-52	3.50930717354927e-48
ENSBTAG00000000588	CHODL	chondrolectin [Source:VGNC Symbol;Acc:VGNC:27308]	59.2028018104107	-2.02550671874691	0.365383553133019	-5.54350818852954	2.96470802694423e-08	3.67236292009762e-07
ENSBTAG00000000793	LAMC2	laminin subunit gamma 2 [Source:VGNC Symbol;Acc:VGNC:30774]	12.4229365243108	-2.92944824268234	0.530692843558389	-5.52004474573253	3.38913350019643e-08	4.13800031961611e-07
ENSBTAG00000000897	IQGAP2	IQ motif containing GTPase activating protein 2 [Source:VGNC Symbol;Acc:VGNC:30259]	89.516848908531	-2.84146444768272	0.193194469937481	-14.7077939063278	5.74499651879205e-49	3.43005017154479e-45
ENSBTAG00000001063	HOXA4	homeobox A4 [Source:VGNC Symbol;Acc:VGNC:29912]	10.2060601660767	-2.09927070232417	0.50976345406716	-4.11812711479234	3.81964000357061e-05	0.000210035489964591
ENSBTAG00000001094	MTUS2	microtubule associated scaffold protein 2 [Source:VGNC Symbol;Acc:VGNC:31757]	16.9923420254727	-3.87383877365712	0.427714353013079	-9.05706985600892	1.34001783789783e-19	1.70225031939766e-17
ENSBTAG00000001176	LRRN1	leucine rich repeat neuronal 1 [Source:VGNC Symbol;Acc:VGNC:31039]	32.0508443988224	-2.29238217275268	0.289949835162073	-7.90613373334495	2.65505945255787e-15	1.56950816450463e-13
ENSBTAG00000001219	ENSBTAG00000001219	None	9.24097166319258	-3.33924870133582	0.506314612431851	-6.59520507476027	4.24668439321954e-11	1.01015255656244e-09
ENSBTAG00000001322	SAXO1	stabilizer of axonemal microtubules 1 [Source:VGNC Symbol;Acc:VGNC:34301]	6.52366582299667	-2.49737791344268	0.43818791535023	-5.699330871429	1.202785834664e-08	1.64113232269099e-07
ENSBTAG00000001414	KCTD12	potassium channel tetramerization domain containing 12 [Source:VGNC Symbol;Acc:VGNC:30502]	57.2632789010607	-2.41818018578116	0.286275113290495	-8.44704996528055	2.98755887862369e-17	2.53010216805996e-15
ENSBTAG00000001517	KRT18	keratin 18 [Source:VGNC Symbol;Acc:VGNC:30719]	107.467894548178	-2.30731591959359	0.332422752010417	-6.94090854383302	3.89586177683864e-12	1.18978223726931e-10
ENSBTAG00000001725	CXCL10	C-X-C motif chemokine ligand 10 [Source:VGNC Symbol;Acc:VGNC:27846]	29.5719135537014	-3.03102773435819	0.526905144310056	-5.75251118173671	8.79274505102448e-09	1.23960057443074e-07
ENSBTAG00000002096	FCGR3A	Fc fragment of IgG, low affinity IIIa, receptor (CD16a) [Source:NCBI gene (formerly Entrezgene);Acc:281766]	12.8959959973331	-3.58838137383541	0.478741019678063	-7.49545417321556	6.60691860649809e-14	2.9548020629286e-12
ENSBTAG00000002178	PPL	periplakin [Source:VGNC Symbol;Acc:VGNC:33208]	9.29667455680429	-3.19040557872519	0.424382090807124	-7.51776676687137	5.57197864723804e-14	2.52984779569085e-12
ENSBTAG00000002289	NLRP14	NLR family pyrin domain containing 14 [Source:VGNC Symbol;Acc:VGNC:32116]	9.30196469862011	-4.45145264939667	0.512614112975466	-8.68382773068467	3.82668216330135e-18	3.77639766214722e-16
ENSBTAG00000002407	TDRD5	tudor domain containing 5 [Source:VGNC Symbol;Acc:VGNC:35719]	6.28079058263118	-2.66409566281507	0.464832278109635	-5.73130522185191	9.96607463892085e-09	1.39187014343104e-07
ENSBTAG00000002623	SAMSN1	SAM domain, SH3 domain and nuclear localization signals 1 [Source:VGNC Symbol;Acc:VGNC:34279]	6.54600213613917	-3.44919474762413	0.469657026929118	-7.34407141776821	2.07192475661582e-13	8.25888205460257e-12
ENSBTAG00000002885	MSR1	macrophage scavenger receptor 1 [Source:VGNC Symbol;Acc:VGNC:31704]	12.2860125950454	-4.69157370306155	0.530318273073802	-8.84671326874805	9.0134588586548e-19	9.87428552579788e-17
ENSBTAG00000003171	SHANK2	SH3 and multiple ankyrin repeat domains 2 [Source:VGNC Symbol;Acc:VGNC:56279]	6.19814230652682	-2.037083252624	0.395914802883488	-5.14525660012639	2.67155384237346e-07	2.59992049158774e-06
ENSBTAG00000003658	RELN	reelin [Source:VGNC Symbol;Acc:VGNC:53666]	22.9009069234059	-2.86249780368598	0.37567404038592	-7.61963163796308	2.54400654009896e-14	1.21511928381287e-12
ENSBTAG00000004196	FMNL1	formin like 1 [Source:VGNC Symbol;Acc:VGNC:29046]	11.5393559443381	-2.16063217765506	0.326123087582616	-6.62520459275277	3.46767552376426e-11	8.3884888549005e-10
ENSBTAG00000005260	SPP1	secreted phosphoprotein 1 [Source:VGNC Symbol;Acc:VGNC:35232]	190.889054207961	-2.56705383316724	0.333496106626697	-7.69740270473592	1.38859745645994e-14	7.08600095196074e-13
ENSBTAG00000005305	NTS	neurotensin [Source:VGNC Symbol;Acc:VGNC:32311]	11.9233423325437	-2.23173525242213	0.509938255526987	-4.37648132540239	1.20610519639562e-05	7.63632139457059e-05
ENSBTAG00000005745	HPSE	heparanase [Source:VGNC Symbol;Acc:VGNC:29948]	9.33995323471042	-2.10498599804917	0.309316176613365	-6.80528907700915	1.00846530794158e-11	2.8135710846099e-10
ENSBTAG00000006466	CD53	CD53 molecule [Source:VGNC Symbol;Acc:VGNC:27039]	6.81325954652145	-3.48804571553039	0.489061733918477	-7.13211742735083	9.88364944093055e-13	3.43083308064394e-11
ENSBTAG00000006523	SOD2	superoxide dismutase 2 [Source:NCBI gene (formerly Entrezgene);Acc:281496]	74.7150558942772	-3.03091608148465	0.21145943518604	-14.3333215603176	1.35482567963471e-46	5.39265781350602e-43
ENSBTAG00000006535	IRS4	insulin receptor substrate 4 [Source:VGNC Symbol;Acc:VGNC:30285]	14.0410389708419	-2.46925570005992	0.561829957413918	-4.39502320493163	1.10760921245567e-05	7.08027923229828e-05
ENSBTAG00000006546	GSTA2	glutathione S-transferase alpha 2 [Source:NCBI gene (formerly Entrezgene);Acc:281805]	9.56700179563522	-3.6814424436486	0.613443992218959	-6.00126904875542	1.95781267302339e-09	3.19233673172567e-08
ENSBTAG00000006675	PCSK6	proprotein convertase subtilisin/kexin type 6 [Source:VGNC Symbol;Acc:VGNC:57161]	18.9761948672415	-2.49029577436764	0.252278498211806	-9.8712168972754	5.54873165660879e-23	1.21570201002145e-20
ENSBTAG00000006732	NRCAM	neuronal cell adhesion molecule [Source:VGNC Symbol;Acc:VGNC:32257]	29.4402922151755	-2.21828271887486	0.355903385651382	-6.23282274995759	4.58104414229582e-10	8.7523596965047e-09
ENSBTAG00000006804	KIRREL3	kirre like nephrin family adhesion molecule 3 [Source:VGNC Symbol;Acc:VGNC:55058]	9.12717255629102	-2.326409017092	0.267271328880012	-8.70429696608575	3.19549333491726e-18	3.20650301783588e-16
ENSBTAG00000006864	ENSBTAG00000006864	None	53.389514117944	-2.36376374913584	0.417844394728317	-5.65704309776075	1.54003102536362e-08	2.04782967414999e-07
ENSBTAG00000006937	ABCA10	None	64.9213293353225	-2.67261621915094	0.310512967417971	-8.60710018449382	7.4931954921391e-18	7.04537380879e-16
ENSBTAG00000007101	F3	coagulation factor III, tissue factor [Source:VGNC Symbol;Acc:VGNC:28687]	88.3683532287911	-2.13028204262332	0.283615692648359	-7.51115716740169	5.86069786257071e-14	2.65085580215746e-12
ENSBTAG00000007103	ITGAL	integrin subunit alpha L [Source:VGNC Symbol;Acc:VGNC:30322]	7.33287639414862	-2.52088747392557	0.555134276216813	-4.54104093716782	5.59771600715695e-06	3.87491749805572e-05
ENSBTAG00000007136	ADAM22	ADAM metallopeptidase domain 22 [Source:VGNC Symbol;Acc:VGNC:54401]	32.1535288579347	-2.61691149964005	0.378580977829728	-6.9124220520584	4.76447813212424e-12	1.42588053573172e-10
ENSBTAG00000007153	C1QA	complement C1q A chain [Source:VGNC Symbol;Acc:VGNC:26616]	14.7531212078158	-3.98153515552787	0.537159581674828	-7.41220168336886	1.24219651493037e-13	5.16831658006396e-12
ENSBTAG00000007268	F13A1	coagulation factor XIII A chain [Source:VGNC Symbol;Acc:VGNC:28680]	11.3902000692831	-2.29481453907566	0.357911970345234	-6.41167306268671	1.43931243891981e-10	3.07456705422923e-09
ENSBTAG00000007449	HS3ST1	heparan sulfate-glucosamine 3-sulfotransferase 1 [Source:VGNC Symbol;Acc:VGNC:29958]	35.6389880418701	-3.08342821510994	0.271809421261972	-11.344081455286	7.93551304050163e-30	4.51228386745857e-27
ENSBTAG00000007450	C2	complement C2 [Source:VGNC Symbol;Acc:VGNC:53959]	7.0603201544295	-2.87613886284721	0.427532557262976	-6.72729787237722	1.72842683631916e-11	4.5360757917554e-10
ENSBTAG00000007633	ANKRD34B	ankyrin repeat domain 34B [Source:VGNC Symbol;Acc:VGNC:25925]	8.9513956719472	-2.62702157146388	0.486524490030317	-5.39956698027716	6.68019400387047e-08	7.5538064962327e-07
ENSBTAG00000007948	SORCS1	sortilin related VPS10 domain containing receptor 1 [Source:VGNC Symbol;Acc:VGNC:35130]	7.36712141451065	-2.71147337132275	0.411454343208111	-6.58997387214675	4.39903984669918e-11	1.04224077002847e-09
ENSBTAG00000008005	DRC7	dynein regulatory complex subunit 7 [Source:VGNC Symbol;Acc:VGNC:28206]	6.21275030686188	-3.72526296298088	0.528216907398968	-7.05252503431729	1.75699789002185e-12	5.82786439020859e-11
ENSBTAG00000008097	WNT2	Wnt family member 2 [Source:VGNC Symbol;Acc:VGNC:36957]	14.134467124663	-4.04190078111017	0.674915553051215	-5.98875038934458	2.11459402074262e-09	3.42145897041838e-08
ENSBTAG00000008240	GALNT15	polypeptide N-acetylgalactosaminyltransferase 15 [Source:VGNC Symbol;Acc:VGNC:29228]	19.8078935497145	-3.19427352431531	0.378372877244189	-8.44213133769055	3.11602946961782e-17	2.62031745751453e-15
ENSBTAG00000008271	MEDAG	mesenteric estrogen dependent adiposis [Source:VGNC Symbol;Acc:VGNC:31371]	56.6369992635474	-2.69916042720403	0.398816614795947	-6.76792371999106	1.30643598875208e-11	3.52944618590239e-10
ENSBTAG00000008329	CYTIP	cytohesin 1 interacting protein [Source:VGNC Symbol;Acc:VGNC:49051]	10.7162728401626	-2.75615073421782	0.305510165555162	-9.02146980677202	1.85582395256224e-19	2.28457668222121e-17
ENSBTAG00000009137	NKG7	natural killer cell granule protein 7 [Source:VGNC Symbol;Acc:VGNC:32094]	5.88303907860167	-2.43938259240664	0.473614228848509	-5.15056863544296	2.59697870436274e-07	2.53353943699309e-06
ENSBTAG00000009353	EVI2B	ecotropic viral integration site 2B [Source:VGNC Symbol;Acc:VGNC:55822]	6.00301399294759	-2.76042935240151	0.485151128051606	-5.68983393584501	1.27162978098494e-08	1.72160217854209e-07
ENSBTAG00000009812	CXCL5	chemokine (C-X-C motif) ligand 5 [Source:NCBI gene (formerly Entrezgene);Acc:281735]	341.323268634563	-5.23667203889064	0.413415467705105	-12.6668507783701	9.02660299796068e-37	9.79878785442258e-34
ENSBTAG00000009832	NOBOX	NOBOX oosis homeobox [Source:VGNC Symbol;Acc:VGNC:32145]	10.1532001001236	-2.8405288527078	0.398092630496737	-7.13534648748309	9.65436534573495e-13	3.37084142086026e-11
ENSBTAG00000009979	HOXB2	homeobox B2 [Source:VGNC Symbol;Acc:VGNC:29918]	13.8254934805715	-2.24317635275404	0.412109904787671	-5.44315078743323	5.2346299481345e-08	6.11611704605421e-07
ENSBTAG00000010155	ENSBTAG00000010155	None	15.3848013086865	-3.30535218830545	0.449915054737265	-7.34661388522698	2.03291019954042e-13	8.14596667540675e-12
ENSBTAG00000010978	PROX1	prospero homeobox 1 [Source:VGNC Symbol;Acc:VGNC:33369]	7.86165061709573	-2.17063297066252	0.30041340757551	-7.22548633291916	4.99311688846032e-13	1.84021014707113e-11
ENSBTAG00000011156	ATP8A1	ATPase phospholipid transporting 8A1 [Source:VGNC Symbol;Acc:VGNC:26329]	26.9250135383563	-2.51932757637349	0.252100347839809	-9.99335224231554	1.62975053690034e-23	3.81585316884842e-21
ENSBTAG00000011178	IL17RB	None	13.4732764755826	-3.48127140567573	0.402957918869812	-8.63929269696388	5.65620961492376e-18	5.40326392094437e-16
ENSBTAG00000011193	C1QC	complement C1q C chain [Source:VGNC Symbol;Acc:VGNC:26619]	12.4262429689869	-3.03137705879719	0.55756230685516	-5.43684001146919	5.42337940468358e-08	6.30580072749042e-07
ENSBTAG00000011381	SLC30A3	solute carrier family 30 member 3 [Source:VGNC Symbol;Acc:VGNC:34808]	7.85638822709131	-2.7221964217544	0.386719310035694	-7.03920479560004	1.93340028863108e-12	6.32513228672429e-11
ENSBTAG00000011420	CA9	carbonic anhydrase 9 [Source:VGNC Symbol;Acc:VGNC:26659]	137.576835200841	-2.19063177358248	0.22959024184124	-9.54148467293002	1.40801918322503e-21	2.54744804043789e-19
ENSBTAG00000012119	PTPRZ1	protein tyrosine phosphatase receptor type Z1 [Source:VGNC Symbol;Acc:VGNC:33560]	5.78487350323043	-2.68368977531616	0.461234213076509	-5.81849676201492	5.93792098374903e-09	8.77533594887961e-08
ENSBTAG00000012212	CYP26B1	cytochrome P450, family 26, subfamily B, polypeptide 1 [Source:NCBI gene (formerly Entrezgene);Acc:540868]	20.1265263470928	-2.98921436689939	0.348572785893408	-8.57558159406478	9.85873312060924e-18	9.05562555332269e-16
ENSBTAG00000012656	OVOL1	ovo like transcriptional repressor 1 [Source:VGNC Symbol;Acc:VGNC:32505]	6.69172376287434	-2.1050445369533	0.37147520551316	-5.66671612455365	1.45560198935692e-08	1.94422185177975e-07
ENSBTAG00000012771	CSF1R	colony stimulating factor 1 receptor [Source:VGNC Symbol;Acc:VGNC:27754]	37.3547778959245	-2.54507157143458	0.238763537245181	-10.6593812472342	1.57642725346188e-26	4.95371521936535e-24
ENSBTAG00000012866	THBS4	thrombospondin 4 [Source:VGNC Symbol;Acc:VGNC:35831]	36.3706129204358	-6.24603773016841	0.886563042581949	-7.04522682558253	1.85159631376606e-12	6.07415153370346e-11
ENSBTAG00000013078	DNAH11	dynein axonemal heavy chain 11 [Source:HGNC Symbol;Acc:HGNC:2942]	8.14754956987965	-2.4621420905253	0.356218516960593	-6.91188687082675	4.78249198080843e-12	1.42769341857084e-10
ENSBTAG00000013715	BRINP2	BMP/retinoic acid inducible neural specific 2 [Source:VGNC Symbol;Acc:VGNC:58363]	9.5767478520677	-3.61509889283791	0.377261788065451	-9.58246768477579	9.47534678196777e-22	1.79595422100757e-19
ENSBTAG00000014127	PTGS2	prostaglandin-endoperoxide synthase 2 [Source:VGNC Symbol;Acc:VGNC:33512]	869.374497348265	-3.31463855658522	0.368194971285513	-9.00240039947454	2.20835499507998e-19	2.66363302992424e-17
ENSBTAG00000014611	SORL1	sortilin related receptor 1 [Source:VGNC Symbol;Acc:VGNC:35132]	126.681955911168	-2.25255569465963	0.191640744831264	-11.7540541633929	6.73102337503027e-32	4.01875750606182e-29
ENSBTAG00000014612	DOCK2	dedicator of cytokinesis 2 [Source:VGNC Symbol;Acc:VGNC:28157]	6.67248779335272	-3.55549558141657	0.501088769017746	-7.09554035383032	1.28847050029441e-12	4.35853434674662e-11
ENSBTAG00000014834	ZP3	zona pellucida glycoprotein 3 [Source:NCBI gene (formerly Entrezgene);Acc:280964]	26.5376885942744	-6.3712884801354	0.494361966334609	-12.8879018088196	5.26570021650092e-38	7.85971578565469e-35
ENSBTAG00000014921	IL6	interleukin 6 [Source:VGNC Symbol;Acc:VGNC:30166]	57.445104358947	-2.74032078448292	0.40313859461089	-6.7974657378758	1.06475459473164e-11	2.94993842591426e-10
ENSBTAG00000015008	CPA3	carboxypeptidase A3 [Source:VGNC Symbol;Acc:VGNC:27643]	6.24868598460401	-4.22394388744959	0.505750689742167	-8.35183020630772	6.72132377735345e-17	5.28021889640642e-15
ENSBTAG00000015080	PHACTR3	phosphatase and actin regulator 3 [Source:VGNC Symbol;Acc:VGNC:57015]	7.21497960003038	-2.39594814300868	0.389377392390961	-6.1532800563906	7.58966076832376e-10	1.37315362476597e-08
ENSBTAG00000015366	SFRP4	secreted frizzled related protein 4 [Source:VGNC Symbol;Acc:VGNC:34522]	409.033523990084	-2.05014197730417	0.269627337548354	-7.60361317938134	2.87975171620119e-14	1.35382343477002e-12
ENSBTAG00000015638	IL20RA	interleukin 20 receptor subunit alpha [Source:VGNC Symbol;Acc:VGNC:30139]	13.1948190024998	-2.86791563908254	0.341728384824075	-8.39238344382473	4.76384208507462e-17	3.84358367147811e-15
ENSBTAG00000015649	TMEM156	transmembrane protein 156 [Source:VGNC Symbol;Acc:VGNC:35983]	9.64699218759098	-3.10188944574908	0.244554216849815	-12.6838518088363	7.26709776433724e-37	8.67764144039509e-34
ENSBTAG00000016071	HHIP	hedgehog interacting protein [Source:VGNC Symbol;Acc:VGNC:29840]	11.7235254619269	-2.74122601629125	0.621492989381403	-4.410711083032	1.03031713880257e-05	6.66108118811128e-05
ENSBTAG00000016165	KRT7	keratin 7 [Source:VGNC Symbol;Acc:VGNC:30734]	14.6348330425951	-2.60903613490207	0.552484998507912	-4.72236557001231	2.33117172744491e-06	1.78783054575592e-05
ENSBTAG00000016542	LAMB3	laminin subunit beta 3 [Source:VGNC Symbol;Acc:VGNC:30773]	21.550648886417	-2.148366140237	0.281767747401906	-7.62459919577887	2.44793767539089e-14	1.17866224926785e-12
ENSBTAG00000016550	MAEL	maelstrom spermatogenic transposon silencer [Source:VGNC Symbol;Acc:VGNC:31136]	7.71922723968898	-2.50146156611323	0.381014517565308	-6.5652657596819	5.19401424928437e-11	1.21373237085528e-09
ENSBTAG00000016573	LHCGR	luteinizing hormone/choriogonadotropin receptor [Source:NCBI gene (formerly Entrezgene);Acc:281900]	39.5234223182489	-5.75535255090515	0.791785994058982	-7.26882338673501	3.6263214041696e-13	1.37031341415156e-11
ENSBTAG00000016644	LVRN	laeverin [Source:VGNC Symbol;Acc:VGNC:31086]	35.2095621129967	-3.14270517092912	0.439572321285505	-7.14946100732286	8.71192900674893e-13	3.07778533341979e-11
ENSBTAG00000017060	ITGB2	integrin subunit beta 2 [Source:VGNC Symbol;Acc:VGNC:30327]	12.6661183751303	-3.44341054765725	0.368406819619903	-9.34676114630538	9.03727383693219e-21	1.33227267761491e-18
ENSBTAG00000017222	CTNND2	catenin delta 2 [Source:VGNC Symbol;Acc:VGNC:27806]	12.3411420853565	-2.24569981115297	0.274277182751556	-8.18770190295834	2.66261316184971e-16	1.93867461985655e-14
ENSBTAG00000017280	C3	complement C3 [Source:VGNC Symbol;Acc:VGNC:26638]	29.0074344381953	-2.35658008369586	0.467137138894012	-5.04472859784873	4.54165557653604e-07	4.12834596710765e-06
ENSBTAG00000017328	PTI	pancreatic trypsin inhibitor [Source:NCBI gene (formerly Entrezgene);Acc:404172]	28.5280803328642	-2.86481539140529	0.364214692605767	-7.8657326284918	3.66943524936071e-15	2.09649408194336e-13
ENSBTAG00000017427	FAM180A	family with sequence similarity 180 member A [Source:VGNC Symbol;Acc:VGNC:28763]	5.30909904262684	-4.16729498485093	0.51103081924539	-8.15468427325878	3.50093244118397e-16	2.44471545498116e-14
ENSBTAG00000017875	ARHGAP30	Rho GTPase activating protein 30 [Source:VGNC Symbol;Acc:VGNC:26088]	9.00698159260975	-2.6141271189355	0.328387865213879	-7.96048635120214	1.71364358571971e-15	1.04936502856816e-13
ENSBTAG00000018031	PODXL2	podocalyxin like 2 [Source:VGNC Symbol;Acc:VGNC:33103]	57.4184431297136	-2.19678665259449	0.234492220169546	-9.36827094308775	7.37304189747308e-21	1.12873709356059e-18
ENSBTAG00000018085	GTSF1	gametocyte specific factor 1 [Source:VGNC Symbol;Acc:VGNC:29712]	12.0767581218765	-4.55238967794951	0.526200060763168	-8.65144270669031	5.08524200511468e-18	4.8970060308931e-16
ENSBTAG00000018416	CCDC42	coiled-coil domain containing 42 [Source:VGNC Symbol;Acc:VGNC:26896]	7.97264202350568	-4.03584528849	0.51609466342666	-7.81997097527345	5.28355179353033e-15	2.8940776131443e-13
ENSBTAG00000019347	PLXDC1	plexin domain containing 1 [Source:VGNC Symbol;Acc:VGNC:33057]	16.5212954411212	-2.44799948550712	0.256429392825236	-9.54648551999461	1.34170717358207e-21	2.46481928611437e-19
ENSBTAG00000019385	SCN3A	sodium voltage-gated channel alpha subunit 3 [Source:VGNC Symbol;Acc:VGNC:55078]	6.12632767810735	-3.04226583201468	0.403919219343804	-7.5318669830989	5.00199007393572e-14	2.30612986381724e-12
ENSBTAG00000019455	MYO5B	myosin VB [Source:VGNC Symbol;Acc:VGNC:31827]	10.5779602906915	-4.34553069610462	0.496565117410213	-8.75117994346503	2.11133398948209e-18	2.15482386054749e-16
ENSBTAG00000019554	FBP2	fructose-bisphosphatase 2 [Source:VGNC Symbol;Acc:VGNC:28888]	11.718934953794	-2.28279714818401	0.337395115966213	-6.76594603821299	1.32440903995117e-11	3.56992513455009e-10
ENSBTAG00000019665	IL1RN	interleukin 1 receptor antagonist [Source:VGNC Symbol;Acc:VGNC:30136]	9.81407272364984	-2.40726130675118	0.345098905981712	-6.97556922095474	3.04634839969825e-12	9.572749010736e-11
ENSBTAG00000019669	CD163	CD163 molecule [Source:NCBI gene (formerly Entrezgene);Acc:533844]	17.9663713456712	-5.52255000310837	0.58672913765064	-9.41243522559927	4.84772768334986e-21	7.61667319301062e-19
ENSBTAG00000019686	NCKAP1L	NCK associated protein 1 like [Source:VGNC Symbol;Acc:VGNC:31916]	9.17647676513138	-3.78594847232075	0.480067682059894	-7.88628065125286	3.11326029377101e-15	1.81343615453266e-13
ENSBTAG00000019716	CXCL8	C-X-C motif chemokine ligand 8 [Source:VGNC Symbol;Acc:VGNC:27853]	57.7883872862543	-5.7111685286215	0.520310802156662	-10.9764558124663	4.96003678538397e-28	2.19362219460259e-25
ENSBTAG00000019823	ADAMTS17	ADAM metallopeptidase with thrombospondin type 1 motif 17 [Source:VGNC Symbol;Acc:VGNC:25621]	19.3630602292732	-2.72485754583769	0.368576534918096	-7.39292192446054	1.43636826392771e-13	5.89404585551918e-12
ENSBTAG00000020141	FREM1	FRAS1 related extracellular matrix 1 [Source:VGNC Symbol;Acc:VGNC:29110]	15.681413329945	-2.71940355831538	0.613770099188213	-4.43065499917987	9.39472910406153e-06	6.13018908369392e-05
ENSBTAG00000020294	PTPN6	protein tyrosine phosphatase non-receptor type 6 [Source:VGNC Symbol;Acc:VGNC:33541]	9.93596104371941	-2.20514799222755	0.341497238625681	-6.45729377227743	1.06591858813469e-10	2.34403938506746e-09
ENSBTAG00000020406	GPC3	glypican 3 [Source:VGNC Symbol;Acc:VGNC:29525]	98.219917767198	-2.08645048771008	0.279466669887318	-7.46582942628307	8.27765206367621e-14	3.62063894843801e-12
ENSBTAG00000020592	OTOS	otospiralin [Source:VGNC Symbol;Acc:VGNC:55642]	28.7674896922545	-3.35540682887749	1.06557717866919	-3.14891018318175	0.00163880555009087	0.00561037186744125
ENSBTAG00000020769	OPCML	opioid binding protein/cell adhesion molecule like [Source:VGNC Symbol;Acc:VGNC:32435]	7.51291316519841	-4.9927801818806	0.568821040654485	-8.77741824763709	1.67270012716014e-18	1.75208001915958e-16
ENSBTAG00000020772	ARHGAP45	Rho GTPase activating protein 45 [Source:VGNC Symbol;Acc:VGNC:59319]	15.1224117412351	-2.18070243933199	0.360302717354813	-6.05241740984294	1.42688158952439e-09	2.40655269216253e-08
ENSBTAG00000021427	HOXB3	homeobox B3 [Source:VGNC Symbol;Acc:VGNC:29919]	8.96479565664091	-2.01498434373249	0.41043553808022	-4.90938078402621	9.1364421264966e-07	7.68466619661497e-06
ENSBTAG00000021709	SPI1	Spi-1 proto-onco [Source:VGNC Symbol;Acc:VGNC:35213]	7.33663576352526	-3.40681997485754	0.468318352554412	-7.27458139591426	3.47496301337546e-13	1.32570394066187e-11
ENSBTAG00000021717	BDKRB2	bradykinin receptor B2 [Source:VGNC Symbol;Acc:VGNC:26460]	34.7758407063231	-3.28126774187459	0.344904546717459	-9.51355316450077	1.84259006809343e-21	3.09892507085967e-19
ENSBTAG00000021787	PAQR7	progestin and adipoQ receptor family member 7 [Source:VGNC Symbol;Acc:VGNC:32579]	15.1047279819491	-2.59408281398748	0.29841767748677	-8.69279204849546	3.53639305494803e-18	3.51900578909454e-16
ENSBTAG00000021901	TRPM2	transient receptor potential cation channel subfamily M member 2 [Source:VGNC Symbol;Acc:VGNC:36389]	7.33125625939721	-3.15640155379071	0.440955637581378	-7.15809320661695	8.18069293307939e-13	2.90731114029467e-11
ENSBTAG00000021964	CDH17	cadherin 17 [Source:VGNC Symbol;Acc:VGNC:27096]	50.8030660998475	-2.47048958843671	0.322683591087534	-7.65607442296791	1.91702657628431e-14	9.42025281786458e-13
ENSBTAG00000022564	AKR1C4	aldo-keto reductase family 1, member C4 (chlordecone reductase; 3-alpha hydroxysteroid dehydrogenase, type I; dihydrodiol dehydrogenase 4) [Source:NCBI gene (formerly Entrezgene);Acc:282138]	15.3725352267571	-2.00853455433817	0.307539536313379	-6.53097997875468	6.53407340966235e-11	1.48899562184691e-09
ENSBTAG00000022962	DGKK	diacylglycerol kinase kappa [Source:VGNC Symbol;Acc:VGNC:56703]	10.4898638632186	-3.00850300447736	0.350401723350495	-8.58586817356505	9.01529981407062e-18	8.3450926418463e-16
ENSBTAG00000023028	WDFY4	WDFY family member 4 [Source:VGNC Symbol;Acc:VGNC:55999]	9.67609911969468	-2.17031280315598	0.388756611168336	-5.58270326679077	2.36808586314479e-08	3.00502798000127e-07
ENSBTAG00000023144	PTPRC	protein tyrosine phosphatase receptor type C [Source:VGNC Symbol;Acc:VGNC:33546]	18.6524930326501	-2.86512012391374	0.426365829389282	-6.71986338121346	1.81895023733646e-11	4.75275378206447e-10
ENSBTAG00000023338	None	None	198.030949446744	-2.58504873067881	0.254227775702212	-10.1682387911335	2.74832982017436e-24	7.29284586282268e-22
ENSBTAG00000024869	CX3CL1	C-X3-C motif chemokine ligand 1 [Source:VGNC Symbol;Acc:VGNC:52190]	42.3774889597702	-2.31718943329149	0.171838047210068	-13.4847286204246	1.92372012362237e-41	4.59422839923495e-38
ENSBTAG00000025258	ENSBTAG00000025258	None	178.960098711128	-3.50763933291369	0.508626610217555	-6.89629536176523	5.33761614054433e-12	1.56986389985813e-10
ENSBTAG00000025775	INSL3	insulin like 3 [Source:VGNC Symbol;Acc:VGNC:106785]	682.966877122822	-4.03282643242718	0.731786854671864	-5.51093041188273	3.56941831932322e-08	4.34036905815057e-07
ENSBTAG00000025942	HPGD	15-hydroxyprostaglandin dehydrogenase [Source:VGNC Symbol;Acc:VGNC:56973]	66.1207361880975	-3.32276205581757	0.418122395415345	-7.94686458379462	1.91291318733076e-15	1.15364123080387e-13
ENSBTAG00000026085	ZP4	zona pellucida glycoprotein 4 [Source:VGNC Symbol;Acc:VGNC:37367]	8.14821540550533	-3.81556276928301	0.590623333435499	-6.4602303249499	1.04543739741114e-10	2.30324132149196e-09
ENSBTAG00000026326	SPN	sialophorin [Source:VGNC Symbol;Acc:VGNC:35224]	5.65355857647124	-4.18056593559822	0.500751650562638	-8.34858143932425	6.90877006615344e-17	5.39200152679335e-15
ENSBTAG00000027074	SV2B	synaptic vesicle glycoprotein 2B [Source:VGNC Symbol;Acc:VGNC:35495]	15.705153983995	-2.62751679021639	0.241349828442796	-10.886756403223	1.33303768543148e-27	5.30593433391242e-25
ENSBTAG00000027513	CXCL2	chemokine (C-X-C motif) ligand 2 [Source:NCBI gene (formerly Entrezgene);Acc:281214]	199.704607415134	-7.49079975043447	0.668080535506998	-11.2124202881466	3.54368759676635e-29	1.83979015621682e-26
ENSBTAG00000027684	FOLR2	folate receptor 2 (fetal) [Source:NCBI gene (formerly Entrezgene);Acc:507672]	9.15046150326221	-3.87396113063456	0.481778599669665	-8.04095726396061	8.91393443962485e-16	5.75358330505732e-14
ENSBTAG00000030845	MPEG1	macrophage expressed 1 [Source:NCBI gene (formerly Entrezgene);Acc:539997]	32.2884849215165	-4.24018568308765	0.495771172868424	-8.55270720674391	1.20234615135788e-17	1.08766783283064e-15
ENSBTAG00000033056	PLD5	phospholipase D family member 5 [Source:VGNC Symbol;Acc:VGNC:32999]	12.0100974143995	-3.94473359145731	0.501842561569343	-7.86050027148253	3.82602293188889e-15	2.1550254636644e-13
ENSBTAG00000037558	GRO1	chemokine (C-X-C motif) ligand 1 (melanoma growth stimulating activity, alpha) [Source:NCBI gene (formerly Entrezgene);Acc:281212]	84.7188872566508	-6.206192255037	0.571426012213187	-10.8608850881671	1.77025029090124e-27	6.81888991085539e-25
ENSBTAG00000037768	MMP3	matrix metallopeptidase 3 [Source:NCBI gene (formerly Entrezgene);Acc:281309]	34.6532256921285	-5.52663339211987	0.42638381014259	-12.9616398668413	2.01884948639907e-38	3.44386881672733e-35
ENSBTAG00000037778	CXCL3	chemokine (C-X-C motif) ligand 3 [Source:NCBI gene (formerly Entrezgene);Acc:613667]	89.3428604202741	-4.72622566083225	0.424250453762402	-11.1401782105792	7.99591877754667e-29	3.81917064490739e-26
ENSBTAG00000037964	H2AW	H2A.W histone [Source:VGNC Symbol;Acc:VGNC:83612]	9.28501205055565	-2.41668670199231	0.331252766255677	-7.29559704303569	2.97337569641636e-13	1.15276231139311e-11
ENSBTAG00000038048	MRC1	mannose receptor C-type 1 [Source:VGNC Symbol;Acc:VGNC:31598]	15.3021964695463	-3.83499120228077	0.357119902464419	-10.7386655737084	6.70058598168788e-27	2.16247830290094e-24
ENSBTAG00000038215	CLCA2	chloride channel accessory 2 [Source:VGNC Symbol;Acc:VGNC:27393]	12.5772562873949	-3.0167994327642	0.774910456588778	-3.89309423703534	9.89736827107674e-05	0.000486957043778028
ENSBTAG00000039035	HSPA6	None	48.977841205637	-2.76827411423175	0.301077693595807	-9.19455068613661	3.76565022377459e-20	5.16846314047038e-18
ENSBTAG00000044027	ITGBL1	integrin subunit beta like 1 [Source:VGNC Symbol;Acc:VGNC:53818]	33.798364360001	-2.11761349717394	0.669940976620996	-3.16089561778206	0.00157284851879642	0.00541562403775895
ENSBTAG00000045895	NFASC	neurofascin [Source:VGNC Symbol;Acc:VGNC:32028]	6.60419108112854	-2.09897282154293	0.241043836835024	-8.70784687591709	3.09701292432506e-18	3.13401960418352e-16
ENSBTAG00000046191	ADAD1	None	8.81129791007619	-4.67345919566409	0.533921757779871	-8.75307875651493	2.07609699256638e-18	2.13712708519268e-16
ENSBTAG00000046768	IGFBP1	insulin like growth factor binding protein 1 [Source:VGNC Symbol;Acc:VGNC:30083]	12.5024340959195	-3.2285653681231	0.378618996378671	-8.52721442664778	1.49913830809521e-17	1.34595567947104e-15
ENSBTAG00000046918	NPM2	nucleophosmin/nucleoplasmin 2 [Source:VGNC Symbol;Acc:VGNC:32207]	9.00063789053235	-4.1881983843214	0.534061549470494	-7.84216423832398	4.42846618957693e-15	2.45954952417387e-13
ENSBTAG00000047231	TNNI1	troponin I1, slow skeletal type [Source:VGNC Symbol;Acc:VGNC:36191]	50.1258139492336	-2.42998056823261	0.776529612796237	-3.12928255173991	0.00175233716912293	0.00593944312702153
ENSBTAG00000047238	ITGAM	integrin subunit alpha M [Source:VGNC Symbol;Acc:VGNC:55056]	6.41128023586894	-3.07286434816705	0.430614221730866	-7.13600293045497	9.60839624164955e-13	3.36462931148203e-11
ENSBTAG00000047400	None	None	105.099234786059	-2.2156024136124	0.261643758158629	-8.46801173169639	2.49617176196594e-17	2.17291099220847e-15
ENSBTAG00000047473	ENSBTAG00000047473	None	10.0475377934804	-4.12999877419559	0.526947877308212	-7.8375849909344	4.59294068960453e-15	2.53908818400776e-13
ENSBTAG00000001021	CYP1A1	cytochrome P450 family 1 subfamily A member 1 [Source:HGNC Symbol;Acc:HGNC:2595]	20.0472169375959	2.21389145698445	0.43777199061639	5.05717931809036	4.25503103270188e-07	3.91443186144015e-06
ENSBTAG00000001343	DEPDC1	DEP domain containing 1 [Source:VGNC Symbol;Acc:VGNC:55165]	13.8829204832073	2.09791074288612	0.389841238810514	5.38144899520452	7.3888640414837e-08	8.30794967225583e-07
ENSBTAG00000002981	PIMREG	PICALM interacting mitotic regulator [Source:VGNC Symbol;Acc:VGNC:32902]	17.6136074714889	2.11492284548081	0.420387216985787	5.03089237737768	4.88202151494829e-07	4.40969885854747e-06
ENSBTAG00000004943	CCNA2	cyclin A2 [Source:VGNC Symbol;Acc:VGNC:26957]	14.835401281348	2.34340698478402	0.369173379397371	6.34771388069567	2.18538037189453e-10	4.48378471147639e-09
ENSBTAG00000006720	GJA5	gap junction protein alpha 5 [Source:VGNC Symbol;Acc:VGNC:29374]	276.072331206331	2.27235397902351	0.161733946371027	14.0499507370617	7.70876402624347e-45	2.30125878093433e-41
ENSBTAG00000007783	MYBL2	MYB proto-onco like 2 [Source:VGNC Symbol;Acc:VGNC:31779]	53.4551178007091	2.10419815929388	0.344214885310187	6.11303650450123	9.77529986270892e-10	1.72163503924199e-08
ENSBTAG00000009012	PTX3	pentraxin 3 [Source:VGNC Symbol;Acc:VGNC:33566]	68.8796374532107	2.12236936735214	0.431850040756714	4.91459804804742	8.89647938978662e-07	7.50232064925438e-06
ENSBTAG00000009396	EXO1	exonuclease 1 [Source:VGNC Symbol;Acc:VGNC:28642]	7.21753087164605	2.47047120316271	0.396446843433547	6.23153203028798	4.61895526860662e-10	8.79939962887995e-09
ENSBTAG00000009938	XCL1	chemokine (C motif) ligand 1 [Source:NCBI gene (formerly Entrezgene);Acc:319096]	72.52618929254	2.52625022175302	0.420975833628203	6.00093881869747	1.96179905764223e-09	3.19233673172567e-08
ENSBTAG00000011869	CSRP3	cysteine and glycine rich protein 3 [Source:VGNC Symbol;Acc:VGNC:27775]	37.3794321101172	2.75015203630717	0.558963802149144	4.92008968332688	8.6504566042755e-07	7.31033986635908e-06
ENSBTAG00000020060	TXNIP	thioredoxin interacting protein [Source:VGNC Symbol;Acc:VGNC:36541]	1459.79892338186	2.12123671869799	0.166176012729006	12.764999495789	2.57152319647381e-37	3.41183983212154e-34
ENSBTAG00000039462	PCLAF	PCNA clamp associated factor [Source:NCBI gene (formerly Entrezgene);Acc:540737]	37.157371817564	2.13111945739862	0.433499852638365	4.91607885084207	8.82948460699146e-07	7.45108662134877e-06
ENSBTAG00000047420	BTNL9	butyrophilin like 9 [Source:NCBI gene (formerly Entrezgene);Acc:100125313]	5.57436209948976	2.2131708214121	0.521566142937059	4.24331765277023	2.20239340119263e-05	0.000129105447244189

## Sheet: DEGs in FTC vs FT
Supplementary Table S1, Sheet 3: Information on upregulated and downregulated DEGs in Fresh Tissue with Culture (FTC) compared to Fresh Tissue (FT)
Negative log2FoldChange represents dowregulated DEGs in FTC compared to FT
Positive log2FoldChange represents upegulated DEGs in FTC compared to FT
Ensembl	Symbol	Description	baseMean	log2FoldChange	lfcSE	stat	pvalue	padj
ENSBTAG00000000140	EPHX1	epoxide hydrolase 1 [Source:VGNC Symbol;Acc:VGNC:28541]	128.267826002576	-3.42642918597692	0.116981456077218	-29.2903619161244	1.37593678724309e-188	3.82094445964414e-186
ENSBTAG00000000240	AKAP7	A-kinase anchoring protein 7 [Source:VGNC Symbol;Acc:VGNC:25788]	12.9940711660868	-3.52796837187839	0.22959804865179	-15.365846498238	2.77391753401225e-53	4.10450424704341e-52
ENSBTAG00000000257	MRAP2	melanocortin 2 receptor accessory protein 2 [Source:VGNC Symbol;Acc:VGNC:31596]	7.59330118136481	-2.76084503268503	0.323521197167598	-8.53373768660602	1.41693908569164e-17	5.05970981526431e-17
ENSBTAG00000000271	MNS1	meiosis specific nuclear structural 1 [Source:VGNC Symbol;Acc:VGNC:31539]	25.2598459409141	-3.08415341732944	0.243044137023394	-12.6896844955885	6.74569725227731e-37	5.62502590010079e-36
ENSBTAG00000000300	NEXMIF	neurite extension and migration factor [Source:VGNC Symbol;Acc:VGNC:32024]	6.71031045307071	-2.44369901176518	0.232200186667485	-10.5241044240184	6.68945418948615e-26	3.48207377840689e-25
ENSBTAG00000000329	MEGF10	multiple EGF like domains 10 [Source:VGNC Symbol;Acc:VGNC:31375]	8.72418641878526	-3.2370607899596	0.287236549363156	-11.2696688396258	1.85265385600044e-29	1.12012859212665e-28
ENSBTAG00000000507	NR4A1	nuclear receptor subfamily 4 group A member 1 [Source:VGNC Symbol;Acc:VGNC:32245]	1348.04821721729	-3.55519151013393	0.152790948142405	-23.2683385590381	9.27848262476662e-120	7.48610547448231e-118
ENSBTAG00000000517	ANKRD29	ankyrin repeat domain 29 [Source:VGNC Symbol;Acc:VGNC:25921]	20.3391930432319	-2.35930636587938	0.158932883186574	-14.8446710244963	7.53234083739247e-50	9.97158336355915e-49
ENSBTAG00000000559	PLTP	phospholipid transfer protein [Source:VGNC Symbol;Acc:VGNC:33055]	213.08714309291	-3.28766155942112	0.159712044490901	-20.5849318997881	3.74563516226297e-94	1.70063229933772e-92
ENSBTAG00000000588	CHODL	chondrolectin [Source:VGNC Symbol;Acc:VGNC:27308]	59.2028018104107	-2.53128003090951	0.326614029590227	-7.75006521944349	9.18453640112841e-15	2.83758212589584e-14
ENSBTAG00000000598	CST3	cystatin C [Source:NCBI gene (formerly Entrezgene);Acc:281102]	634.210395870082	-2.2948888251858	0.112861708765319	-20.3336352983785	6.48177487320922e-92	2.79418316826683e-90
ENSBTAG00000000654	ODAD2	outer dynein arm docking complex subunit 2 [Source:VGNC Symbol;Acc:VGNC:26158]	22.3950846896965	-3.98029050196699	0.205864189757787	-19.334545297315	2.75082162067563e-83	9.95380635529931e-82
ENSBTAG00000000658	WDR97	WD repeat domain 97 [Source:VGNC Symbol;Acc:VGNC:53884]	17.0315167709069	-2.46598416710606	0.194598372969294	-12.6721725854058	8.43455062049478e-37	6.97485934621386e-36
ENSBTAG00000000672	OTULINL	OTU deubiquitinase with linear linkage specificity like [Source:VGNC Symbol;Acc:VGNC:28712]	650.352755842324	-3.15421558811391	0.12078646606008	-26.113981897152	2.52948415619072e-150	3.51215933826434e-148
ENSBTAG00000000706	ADAMTS1	ADAM metallopeptidase with thrombospondin type 1 motif 1 [Source:VGNC Symbol;Acc:VGNC:25614]	1435.94862918311	-2.07143061521674	0.157952859939125	-13.1142330440555	2.72929311491991e-39	2.45965955360442e-38
ENSBTAG00000000731	WFIKKN2	WAP, follistatin/kazal, immunoglobulin, kunitz and netrin domain containing 2 [Source:VGNC Symbol;Acc:VGNC:55888]	30.8641354355792	-4.78001021824426	0.276396270385209	-17.2940474615755	5.21580097818029e-67	1.20467851993135e-65
ENSBTAG00000000804	MOB3B	MOB kinase activator 3B [Source:VGNC Symbol;Acc:VGNC:31545]	104.712993191878	-3.61453517931268	0.126450353948602	-28.584618915198	1.043553910411e-179	2.49221544884356e-177
ENSBTAG00000000945	ATP2C2	ATPase secretory pathway Ca2+ transporting 2 [Source:VGNC Symbol;Acc:VGNC:26297]	59.7723446892614	-3.53614078095917	0.158945660882352	-22.2474823240161	1.19304606772366e-109	7.49798057615169e-108
ENSBTAG00000000981	KLHDC8B	kelch domain containing 8B [Source:VGNC Symbol;Acc:VGNC:30640]	33.035799701646	-2.64401747999079	0.142022812569866	-18.6168505759602	2.34612786679563e-77	7.2956023066163e-76
ENSBTAG00000000983	ABCC8	ATP binding cassette subfamily C member 8 [Source:VGNC Symbol;Acc:VGNC:25475]	7.1826745415687	-5.61993460425015	0.518532279776641	-10.8381576681609	2.2699622273395e-27	1.25430906786955e-26
ENSBTAG00000001085	FAM20A	FAM20A golgi associated secretory pathway pseudokinase [Source:VGNC Symbol;Acc:VGNC:28785]	18.1026989764856	-3.16081658048683	0.227316413458462	-13.904920161273	5.91328091258875e-44	6.32710460369375e-43
ENSBTAG00000001120	CORO6	coronin 6 [Source:VGNC Symbol;Acc:VGNC:27625]	12.1978733679103	-2.17360886805445	0.239211686132982	-9.08654967151603	1.02231800173647e-19	4.05564759426417e-19
ENSBTAG00000001125	ADAMDEC1	ADAM-like, decysin 1 [Source:NCBI gene (formerly Entrezgene);Acc:505890]	46.0974503746267	-3.00702974711035	0.382657315235664	-7.85828371073589	3.89432452074139e-15	1.22632196999401e-14
ENSBTAG00000001176	LRRN1	leucine rich repeat neuronal 1 [Source:VGNC Symbol;Acc:VGNC:31039]	32.0508443988224	-2.72626285554585	0.215942564492868	-12.6249443316021	1.53850210027472e-36	1.24889555264313e-35
ENSBTAG00000001219	ENSBTAG00000001219	None	9.24097166319258	-2.7568645525102	0.288843241303125	-9.54450081668009	1.36764649234678e-21	5.91919781265418e-21
ENSBTAG00000001288	MAOB	monoamine oxidase B [Source:VGNC Symbol;Acc:VGNC:31175]	187.702957694471	-3.66444314517688	0.162999731565007	-22.4812833125154	6.3283361967824e-112	4.26930296755811e-110
ENSBTAG00000001324	SLCO2A1	solute carrier organic anion transporter family member 2A1 [Source:VGNC Symbol;Acc:VGNC:34951]	26.0865061921727	-2.62135658790416	0.249803691476395	-10.4936663361993	9.23729276105041e-26	4.78535847547518e-25
ENSBTAG00000001492	FYB1	FYN binding protein 1 [Source:VGNC Symbol;Acc:VGNC:29160]	5.83748936871681	-3.03721773741137	0.310660132991098	-9.77665755875537	1.41816657578531e-22	6.42912949181942e-22
ENSBTAG00000001598	MAP7	microtubule associated protein 7 [Source:VGNC Symbol;Acc:VGNC:31210]	10.9885072904525	-2.07412794783126	0.209646515879634	-9.89345298264865	4.44428377951269e-23	2.06093951888004e-22
ENSBTAG00000001649	ZFPM2	zinc finger protein, FOG family member 2 [Source:VGNC Symbol;Acc:VGNC:54515]	118.651161095992	-2.08825846840949	0.11644520655245	-17.9334000104923	6.46994041818291e-72	1.7130279053996e-70
ENSBTAG00000001702	TMEM107	transmembrane protein 107 [Source:VGNC Symbol;Acc:VGNC:35947]	8.5357140111706	-2.36042462447042	0.209296939351679	-11.2778745440908	1.68774456143714e-29	1.02145756756822e-28
ENSBTAG00000001725	CXCL10	C-X-C motif chemokine ligand 10 [Source:VGNC Symbol;Acc:VGNC:27846]	29.5719135537014	-2.06742025146634	0.418300252429801	-4.94243127862634	7.71543052305279e-07	1.483574168692e-06
ENSBTAG00000001852	BREH1	retinyl ester hydrolase type 1 [Source:NCBI gene (formerly Entrezgene);Acc:497207]	28.8189369465513	-4.07057240459155	0.319420493721039	-12.7436169081453	3.38337933630016e-37	2.84914898834698e-36
ENSBTAG00000001864	NR4A3	nuclear receptor subfamily 4 group A member 3 [Source:VGNC Symbol;Acc:VGNC:32247]	57.8699679604097	-2.38640162371638	0.25704626565583	-9.28393811762911	1.63327603117444e-20	6.72979609670599e-20
ENSBTAG00000002092	PI16	peptidase inhibitor 16 [Source:VGNC Symbol;Acc:VGNC:32853]	14.3606591826649	-3.38819899355316	0.332166248946991	-10.2003108512505	1.97638916700306e-24	9.65632694074613e-24
ENSBTAG00000002096	FCGR3A	Fc fragment of IgG, low affinity IIIa, receptor (CD16a) [Source:NCBI gene (formerly Entrezgene);Acc:281766]	12.8959959973331	-2.48920969882091	0.237518368725765	-10.4800723926111	1.06662065329386e-25	5.51603171112258e-25
ENSBTAG00000002227	LRIG3	leucine rich repeats and immunoglobulin like domains 3 [Source:VGNC Symbol;Acc:VGNC:30984]	45.1814521299455	-3.37217219340634	0.118094034216006	-28.554974989154	2.43656223801714e-179	5.70489993807111e-177
ENSBTAG00000002258	APOA1	apolipoprotein A1 [Source:VGNC Symbol;Acc:VGNC:26022]	261.928299068727	-3.39926076691814	0.337698268831479	-10.0659703666247	7.81131850984293e-24	3.72950637049318e-23
ENSBTAG00000002305	PCSK4	proprotein convertase subtilisin/kexin type 4 [Source:VGNC Symbol;Acc:VGNC:55297]	12.8812892145649	-2.76575881363804	0.209941841458674	-13.1739285243074	1.23975020540025e-39	1.13613639314538e-38
ENSBTAG00000002333	HOPX	HOP homeobox [Source:VGNC Symbol;Acc:VGNC:29907]	139.864228676567	-3.1599290779802	0.237895161816798	-13.2828639886912	2.91045678195045e-40	2.73436384211411e-39
ENSBTAG00000002661	ISLR2	immunoglobulin superfamily containing leucine rich repeat 2 [Source:VGNC Symbol;Acc:VGNC:30299]	128.999400308828	-2.54650477204336	0.23046491199732	-11.0494250511895	2.20623290569985e-28	1.2696205844319e-27
ENSBTAG00000002821	None	None	36.2191862733342	-3.3657184118839	0.216337908114792	-15.5576913968217	1.4109708871869e-54	2.19666275930884e-53
ENSBTAG00000002853	HRC	histidine rich calcium binding protein [Source:VGNC Symbol;Acc:VGNC:29952]	8.86841654485165	-3.15176611472993	0.277966223864653	-11.3386657951097	8.44217008575554e-30	5.18559428981517e-29
ENSBTAG00000002880	SORBS1	sorbin and SH3 domain containing 1 [Source:VGNC Symbol;Acc:VGNC:55972]	43.4541243709488	-2.91821028158084	0.157318507160817	-18.5496947196284	8.20164703842551e-77	2.52412029087214e-75
ENSBTAG00000002923	CX3CR1	C-X3-C motif chemokine receptor 1 [Source:VGNC Symbol;Acc:VGNC:27845]	7.47945023021576	-6.72989206996548	0.457571853748927	-14.7078366268093	5.74137140221052e-49	7.37179741008557e-48
ENSBTAG00000002972	DNAI7	dynein axonemal intermediate chain 7 [Source:VGNC Symbol;Acc:VGNC:99768]	6.32159043228751	-2.07153828409402	0.230515588883066	-8.9865431406674	2.55128575131159e-19	9.92989020743537e-19
ENSBTAG00000002997	ADAMTSL1	ADAMTS like 1 [Source:VGNC Symbol;Acc:VGNC:58359]	18.7970119645902	-2.59299124467545	0.210681216526517	-12.3076527059501	8.23844864187306e-35	6.19882263595502e-34
ENSBTAG00000003015	SESN1	sestrin 1 [Source:VGNC Symbol;Acc:VGNC:34488]	76.5173091283545	-2.34354420627335	0.0952590996025397	-24.6017883441223	1.20872558387401e-133	1.3003056033369e-131
ENSBTAG00000003045	BAMBI	BMP and activin membrane bound inhibitor [Source:VGNC Symbol;Acc:VGNC:26417]	111.042865567709	-2.70314718983051	0.106161111869484	-25.462687251748	5.10849730688507e-143	6.55920068188329e-141
ENSBTAG00000003408	ENSBTAG00000003408	None	9.96551067237463	-4.46854848349595	0.59939383726496	-7.45511249145634	8.97911862067983e-14	2.63244918854745e-13
ENSBTAG00000003434	CERS4	ceramide synthase 4 [Source:VGNC Symbol;Acc:VGNC:27226]	24.4958055962719	-2.47010911805389	0.193692254491381	-12.7527511337001	3.00934447180761e-37	2.53954645497206e-36
ENSBTAG00000003580	PSD	pleckstrin and Sec7 domain containing [Source:VGNC Symbol;Acc:VGNC:107303]	140.448183445876	-2.25312110540865	0.162732677710085	-13.8455357406622	1.35367707396153e-43	1.4279379805808e-42
ENSBTAG00000003622	ZKSCAN7	zinc finger with KRAB and SCAN domains 7 [Source:NCBI gene (formerly Entrezgene);Acc:539552]	15.5837068749257	-2.00526047734837	0.144227782195324	-13.9034272511567	6.03795146614859e-44	6.4547160660054e-43
ENSBTAG00000003665	NUP210	nucleoporin 210 [Source:VGNC Symbol;Acc:VGNC:32356]	9.66279550068056	-2.48029201431174	0.389936014301612	-6.36076669849034	2.00749163225219e-10	4.89013822536178e-10
ENSBTAG00000003749	KCNMB4	potassium calcium-activated channel subfamily M regulatory beta subunit 4 [Source:VGNC Symbol;Acc:VGNC:30482]	52.1392665902857	-2.56701616085465	0.138856438786398	-18.4868356360736	2.63574533965117e-76	7.92781740573667e-75
ENSBTAG00000003794	GNAO1	G protein subunit alpha o1 [Source:VGNC Symbol;Acc:VGNC:57047]	31.8953814886576	-3.84602372692779	0.234169289295727	-16.4241166657458	1.28542056059782e-60	2.45587310625577e-59
ENSBTAG00000003832	MFAP2	microfibril associated protein 2 [Source:VGNC Symbol;Acc:VGNC:31422]	142.975610835918	-2.6254013498423	0.133794678206404	-19.6226141804543	9.91223532907529e-86	3.80585215641441e-84
ENSBTAG00000004019	PMEL	premelanosome protein [Source:VGNC Symbol;Acc:VGNC:33069]	21.7815863768706	-2.86141258188983	0.299208678259598	-9.56326734416179	1.14096536836851e-21	4.95608128908271e-21
ENSBTAG00000004037	JUN	Jun proto-onco, AP-1 transcription factor subunit [Source:VGNC Symbol;Acc:VGNC:30386]	1250.70235449874	-2.80692601730734	0.137450351149545	-20.4213812029728	1.07968134723722e-92	4.70528283480281e-91
ENSBTAG00000004038	ABAT	4-aminobutyrate aminotransferase [Source:VGNC Symbol;Acc:VGNC:25454]	72.1147078095648	-3.88936334995305	0.210438456691656	-18.482189097461	2.87285103349366e-76	8.59767272956084e-75
ENSBTAG00000004081	FAT3	FAT atypical cadherin 3 [Source:VGNC Symbol;Acc:VGNC:28876]	20.657238912879	-2.4440526744811	0.235124480390428	-10.394718025204	2.62060907173536e-25	1.3287767696642e-24
ENSBTAG00000004094	SPARCL1	SPARC like 1 [Source:VGNC Symbol;Acc:VGNC:35172]	5141.45523927511	-2.45462262218033	0.107944067972164	-22.7397639193412	1.81201226522243e-114	1.32743794227123e-112
ENSBTAG00000004099	CCDC170	coiled-coil domain containing 170 [Source:VGNC Symbol;Acc:VGNC:26867]	13.0385690881238	-3.74404475843979	0.26228490363501	-14.2747245706902	3.1452800534424e-46	3.67133813471708e-45
ENSBTAG00000004115	MYLIP	myosin regulatory light chain interacting protein [Source:VGNC Symbol;Acc:VGNC:31805]	227.475941529046	-2.27000081243756	0.110697315926934	-20.5063762696458	1.88851061247387e-93	8.41444224759346e-92
ENSBTAG00000004145	ANO4	anoctamin 4 [Source:VGNC Symbol;Acc:VGNC:25953]	49.4268958419495	-3.05036473333612	0.232325200095337	-13.1297196003032	2.22478781150972e-39	2.01259024676042e-38
ENSBTAG00000004196	FMNL1	formin like 1 [Source:VGNC Symbol;Acc:VGNC:29046]	11.5393559443381	-2.02756352117839	0.192280019081278	-10.5448477219119	5.36597132669724e-26	2.80538807408458e-25
ENSBTAG00000004226	SHBG	sex hormone binding globulin [Source:VGNC Symbol;Acc:VGNC:34589]	9.16687206988874	-2.14496777570965	0.201711146083965	-10.6338584523077	2.07352337359772e-26	1.1009311962708e-25
ENSBTAG00000004231	GPM6A	glycoprotein M6A [Source:VGNC Symbol;Acc:VGNC:97275]	54.6663179124729	-2.27222915751179	0.209858760562149	-10.8274210303404	2.55242997602289e-27	1.4071360269478e-26
ENSBTAG00000004237	BTC	betacellulin [Source:VGNC Symbol;Acc:VGNC:26593]	11.5517106573266	-4.81683222736485	0.428518785213679	-11.2406559375523	2.57462171574847e-29	1.54957449131817e-28
ENSBTAG00000004281	ACSS1	acyl-CoA synthetase short chain family member 1 [Source:VGNC Symbol;Acc:VGNC:25570]	48.9109908140273	-2.45301043725363	0.122651956070336	-19.9997661337495	5.5331319930059e-89	2.23213274082714e-87
ENSBTAG00000004322	FOS	Fos proto-onco, AP-1 transcription factor subunit [Source:VGNC Symbol;Acc:VGNC:29073]	888.186869283147	-3.8991990321615	0.187120433884428	-20.837911452096	1.96214225162715e-96	9.29759548677768e-95
ENSBTAG00000004388	SLITRK6	SLIT and NTRK like family member 6 [Source:VGNC Symbol;Acc:VGNC:34967]	16.7730648899062	-2.57281996124538	0.287163964025901	-8.95941094131618	3.26417479800158e-19	1.26427217849292e-18
ENSBTAG00000004411	CRISPLD1	cysteine rich secretory protein LCCL domain containing 1 [Source:VGNC Symbol;Acc:VGNC:27714]	41.3465247750544	-3.96660898941989	0.159925847900231	-24.8028010574903	8.3623171812405e-136	9.1609568313021e-134
ENSBTAG00000004432	CHRDL1	chordin like 1 [Source:VGNC Symbol;Acc:VGNC:84868]	12.871412046357	-2.49384484894702	0.248727660131626	-10.0264073872093	1.16685199918014e-23	5.54452038289297e-23
ENSBTAG00000004498	ESR2	estrogen receptor 2 [Source:VGNC Symbol;Acc:VGNC:28605]	8.59811903397567	-3.1359378993191	0.281972902070009	-11.1214158392444	9.86931905385014e-29	5.77410773258327e-28
ENSBTAG00000004574	UGT8	UDP glycosyltransferase 8 [Source:VGNC Symbol;Acc:VGNC:36652]	6.46614177021647	-3.32308949256529	0.356148623636433	-9.33062567709823	1.05247754522649e-20	4.37744143766961e-20
ENSBTAG00000004617	KIF19	kinesin family member 19 [Source:VGNC Symbol;Acc:VGNC:30589]	25.5806014242906	-3.44030479510812	0.186121654752966	-18.4841726217959	2.7691388663266e-76	8.30811236251406e-75
ENSBTAG00000004622	DZANK1	double zinc ribbon and ankyrin repeat domains 1 [Source:VGNC Symbol;Acc:VGNC:28283]	94.1037779540349	-3.67148454574459	0.166926234218538	-21.9946526855565	3.24003557339063e-107	1.94418415989234e-105
ENSBTAG00000004641	PLEKHA6	pleckstrin homology domain containing A6 [Source:VGNC Symbol;Acc:VGNC:59357]	47.3961931872257	-2.20135710795211	0.214345994055314	-10.2701107975175	9.60942342731009e-25	4.7474607010968e-24
ENSBTAG00000004750	VSTM2L	V-set and transmembrane domain containing 2 like [Source:VGNC Symbol;Acc:VGNC:36844]	24.5198129232289	-2.60561015006923	0.182976317592023	-14.2401496781616	5.16163835687754e-46	5.95508440767872e-45
ENSBTAG00000004757	LTBP4	latent transforming growth factor beta binding protein 4 [Source:VGNC Symbol;Acc:VGNC:31074]	1173.00765192864	-3.4259603324624	0.161740118891223	-21.1818833567601	1.40309261642003e-99	7.15996962934682e-98
ENSBTAG00000004836	NRK	Nik related kinase [Source:NCBI gene (formerly Entrezgene);Acc:783774]	21.9649576584098	-2.82824411391198	0.315973601048228	-8.95088736694904	3.52636041855791e-19	1.36184572309185e-18
ENSBTAG00000004840	C1S	complement C1s [Source:VGNC Symbol;Acc:VGNC:26630]	417.184063568638	-2.00620617701869	0.222541236505206	-9.01498620446354	1.96895243618159e-19	7.7035586633173e-19
ENSBTAG00000004863	RIC3	RIC3 acetylcholine receptor chaperone [Source:VGNC Symbol;Acc:VGNC:33960]	7.17071264800799	-2.36840174667635	0.305375180033463	-7.75571133979134	8.78496444722126e-15	2.71694536296993e-14
ENSBTAG00000004924	PENK	proenkephalin [Source:VGNC Symbol;Acc:VGNC:32746]	168.13754229364	-4.33050309895608	0.26920897277751	-16.0860280928863	3.19700721762187e-58	5.64725786769567e-57
ENSBTAG00000004948	LRATD1	LRAT domain containing 1 [Source:VGNC Symbol;Acc:VGNC:28840]	26.4605263522323	-3.2682176332445	0.219393048821817	-14.8966325542011	3.4661370128085e-50	4.65046540111756e-49
ENSBTAG00000004950	BRB	brain ribonuclease [Source:NCBI gene (formerly Entrezgene);Acc:280720]	25.4611427972416	-6.18974550086161	0.346404530140852	-17.8685466334542	2.07325743911292e-71	5.324035931279e-70
ENSBTAG00000004954	TOX	thymocyte selection associated high mobility group box [Source:VGNC Symbol;Acc:VGNC:36228]	6.00199328609143	-2.71324350438612	0.384609401224634	-7.05454285762876	1.73169074336328e-12	4.74813298886358e-12
ENSBTAG00000004976	CDCA7L	cell division cycle associated 7 like [Source:VGNC Symbol;Acc:VGNC:27087]	263.906180198671	-2.12147918294035	0.157397544609989	-13.4784769876627	2.09384408906882e-41	2.04269544669695e-40
ENSBTAG00000005077	CXCL12	C-X-C motif chemokine ligand 12 [Source:VGNC Symbol;Acc:VGNC:27848]	357.690861007155	-2.49350532242051	0.175500927433424	-14.2079324530431	8.18052477806483e-46	9.36564203018909e-45
ENSBTAG00000005104	MGAT5B	alpha-1,6-mannosylglycoprotein 6-beta-N-acetylglucosaminyltransferase B [Source:VGNC Symbol;Acc:VGNC:55847]	12.8868503774354	-3.44683237227624	0.285002109544633	-12.094059155504	1.13535478100542e-33	8.10356930064895e-33
ENSBTAG00000005154	APCDD1	APC down-regulated 1 [Source:VGNC Symbol;Acc:VGNC:26007]	88.231125426208	-2.51150778610356	0.142006510040194	-17.6858637353505	5.38889085725526e-70	1.33781176146539e-68
ENSBTAG00000005244	RASL11A	RAS like family 11 member A [Source:VGNC Symbol;Acc:VGNC:33754]	74.2479628716059	-2.38392322943544	0.184364461268946	-12.9304922056417	3.02873649326528e-38	2.62644462353527e-37
ENSBTAG00000005431	LMCD1	LIM and cysteine rich domains 1 [Source:VGNC Symbol;Acc:VGNC:30926]	415.648060486226	-2.97474600425818	0.107065831059381	-27.784270432724	6.71988769514431e-170	1.23449506104182e-167
ENSBTAG00000005448	ENSBTAG00000005448	None	70.64882862942	-2.01858667428484	0.109458588487558	-18.4415558630586	6.09615789098305e-76	1.8063082227352e-74
ENSBTAG00000005574	CLU	clusterin [Source:NCBI gene (formerly Entrezgene);Acc:280750]	2783.28955915656	-2.29171329193735	0.119401186001862	-19.1933880112515	4.20322626708926e-82	1.48055235561395e-80
ENSBTAG00000005586	GATM	glycine amidinotransferase [Source:VGNC Symbol;Acc:VGNC:29274]	91.030875371145	-2.49338248616045	0.223449641217891	-11.1585880047536	6.50159656943042e-29	3.83954325596284e-28
ENSBTAG00000005628	CD52	CD52 molecule [Source:VGNC Symbol;Acc:VGNC:27038]	10.1739412238794	-3.57453764800096	0.331424990844968	-10.78535942292	4.03662239203169e-27	2.20803059932434e-26
ENSBTAG00000005653	ABCB4	ATP binding cassette subfamily B member 4 [Source:VGNC Symbol;Acc:VGNC:53628]	6.07090718689141	-2.48302857400755	0.328719096596776	-7.55364869189015	4.23230820327199e-14	1.26250292918488e-13
ENSBTAG00000005697	MDGA2	MAM domain containing glycosylphosphatidylinositol anchor 2 [Source:VGNC Symbol;Acc:VGNC:31332]	7.70056117298269	-2.31696040508867	0.252224055923883	-9.18611984333442	4.07267341398255e-20	1.65021354721295e-19
ENSBTAG00000005742	None	None	15.0009532785488	-2.04346943736945	0.24041132844451	-8.49988829807208	1.89773219932722e-17	6.72427898877339e-17
ENSBTAG00000005754	PPM1K	protein phosphatase, Mg2+/Mn2+ dependent 1K [Source:VGNC Symbol;Acc:VGNC:33215]	102.254354778433	-2.0714112881121	0.143467268284749	-14.4382151613902	2.97445297726934e-47	3.602225456549e-46
ENSBTAG00000005922	EFCC1	EF-hand and coiled-coil domain containing 1 [Source:NCBI gene (formerly Entrezgene);Acc:617677]	16.2066381618672	-3.56808475749463	0.25956433983609	-13.7464366628629	5.35003871271473e-43	5.51206318106355e-42
ENSBTAG00000006024	ISLR	immunoglobulin superfamily containing leucine rich repeat [Source:VGNC Symbol;Acc:VGNC:30298]	454.725161743953	-4.64009574131938	0.183245403845966	-25.3217578391204	1.84002497723747e-141	2.26512765496831e-139
ENSBTAG00000006035	PPP1R1B	protein phosphatase 1 regulatory inhibitor subunit 1B [Source:VGNC Symbol;Acc:VGNC:33234]	70.9352993807982	-4.96648245823258	0.211589637444714	-23.4722386134352	7.83790787225648e-122	6.49947624323713e-120
ENSBTAG00000006158	DZIP3	DAZ interacting zinc finger protein 3 [Source:VGNC Symbol;Acc:VGNC:28285]	21.9090365560377	-2.66009168643631	0.17067891307795	-15.5853563774538	9.15513521463294e-55	1.43844038944647e-53
ENSBTAG00000006176	GRIA4	glutamate ionotropic receptor AMPA type subunit 4 [Source:VGNC Symbol;Acc:VGNC:59335]	6.23680653503118	-2.84492137369517	0.385461415819576	-7.38056069151886	1.576243027787e-13	4.5628892108617e-13
ENSBTAG00000006187	MFAP4	microfibril associated protein 4 [Source:VGNC Symbol;Acc:VGNC:31424]	567.752235880121	-4.37043287416532	0.150602394565937	-29.0196771888101	3.71530476882055e-185	9.43924558393324e-183
ENSBTAG00000006231	ACSBG1	acyl-CoA synthetase bubblegum family member 1 [Source:VGNC Symbol;Acc:VGNC:25560]	15.4545299968383	-3.01870772840945	0.428878250724478	-7.03861229453844	1.9416379056571e-12	5.31402664025931e-12
ENSBTAG00000006280	RBFOX3	RNA binding fox-1 homolog 3 [Source:VGNC Symbol;Acc:VGNC:33779]	5.95579181828721	-2.59703754472361	0.291957984909241	-8.89524410689069	5.8291025416575e-19	2.22665749999783e-18
ENSBTAG00000006403	None	None	26.1237617512337	-2.11353617122925	0.159019350509967	-13.2910627823044	2.60846705325997e-40	2.4583824059177e-39
ENSBTAG00000006424	None	None	74.7879663728243	-2.79615510723987	0.38828600963986	-7.20127699123988	5.96512274998441e-13	1.67087803794426e-12
ENSBTAG00000006434	SYNPO2	synaptopodin 2 [Source:VGNC Symbol;Acc:VGNC:35531]	293.341560668302	-3.34902304902449	0.111816922185839	-29.9509500311449	4.27633089688827e-197	1.34378071683534e-194
ENSBTAG00000006446	CNTNAP3	contactin associated protein-like 3 [Source:NCBI gene (formerly Entrezgene);Acc:784375]	12.1496367932803	-4.10737895186756	0.357043643532451	-11.5038568149001	1.26149761834379e-30	7.97434783517373e-30
ENSBTAG00000006515	ESPN	espin [Source:HGNC Symbol;Acc:HGNC:13281]	15.9854545299231	-2.79213197025152	0.221592667870518	-12.6002904206336	2.10368483985013e-36	1.70075156889983e-35
ENSBTAG00000006535	IRS4	insulin receptor substrate 4 [Source:VGNC Symbol;Acc:VGNC:30285]	14.0410389708419	-5.34623585324408	0.373619461786473	-14.3093077316714	1.91409172663102e-46	2.25406008951686e-45
ENSBTAG00000006561	RASGEF1B	RasGEF domain family member 1B [Source:VGNC Symbol;Acc:VGNC:33744]	231.141013432823	-2.4576543321527	0.12686292254318	-19.3725186436265	1.31656953503957e-83	4.79303561521571e-82
ENSBTAG00000006618	HLF	HLF transcription factor, PAR bZIP family member [Source:VGNC Symbol;Acc:VGNC:50275]	28.509928341748	-2.82192616174301	0.144812766459677	-19.4867222740944	1.42309534959566e-84	5.31036924047554e-83
ENSBTAG00000006631	GLI1	GLI family zinc finger 1 [Source:VGNC Symbol;Acc:VGNC:29399]	23.8584787365968	-2.51419491189917	0.317647951402723	-7.91503581495352	2.47181927048041e-15	7.8898673907529e-15
ENSBTAG00000006679	MITF	melanocyte inducing transcription factor [Source:VGNC Symbol;Acc:VGNC:31487]	61.0089287483609	-3.32368291325276	0.157041416532034	-21.1643717093878	2.03455795752963e-99	1.03381517322814e-97
ENSBTAG00000006686	NPNT	nephronectin [Source:VGNC Symbol;Acc:VGNC:32209]	95.8024433359001	-3.49969129696799	0.15160842613207	-23.0837519144174	6.74263949729989e-118	5.26234367563777e-116
ENSBTAG00000006784	PLA2G4B	phospholipase A2, group IVB (cytosolic) [Source:NCBI gene (formerly Entrezgene);Acc:505485]	10.372718062742	-2.07193033444142	0.201615462792841	-10.2766439921839	8.98001750648642e-25	4.44939373630516e-24
ENSBTAG00000006820	FATE1	fetal and adult testis expressed 1 [Source:VGNC Symbol;Acc:VGNC:28878]	13.1861163923914	-4.66136054176858	0.388361121012696	-12.0026446767214	3.44121712216491e-33	2.40442209805566e-32
ENSBTAG00000006823	CMYA5	cardiomyopathy associated 5 [Source:VGNC Symbol;Acc:VGNC:27491]	8.69640653698561	-2.0878552548628	0.253460929713429	-8.23738497772968	1.76015403576011e-16	5.97891582511319e-16
ENSBTAG00000006896	ABCA9	ATP binding cassette subfamily A member 9 [Source:VGNC Symbol;Acc:VGNC:50181]	63.3408910223628	-3.129855278481	0.185811281453171	-16.8442693791432	1.15587725988534e-63	2.38794642911607e-62
ENSBTAG00000006921	ABCA6	ATP binding cassette subfamily A member 6 [Source:VGNC Symbol;Acc:VGNC:25460]	68.5153235007395	-2.04177321058266	0.203570138369502	-10.0298267070812	1.12714250940287e-23	5.35796524871802e-23
ENSBTAG00000006937	ABCA10	ATP binding cassette subfamily A member 10 [Source:VGNC Symbol;Acc:VGNC:50149]	64.9213293353225	-3.07844276248705	0.256420813742651	-12.0054324668692	3.32720084074843e-33	2.32611857373402e-32
ENSBTAG00000006948	GARNL3	GTPase activating Rap/RanGAP domain like 3 [Source:VGNC Symbol;Acc:VGNC:29253]	15.4842008787999	-2.10454803976371	0.159566116573713	-13.1891913205239	1.01265694862245e-39	9.31597582704208e-39
ENSBTAG00000006974	PLEKHA7	pleckstrin homology domain containing A7 [Source:VGNC Symbol;Acc:VGNC:33008]	32.3116565099182	-3.62672252195236	0.186111569304906	-19.4868193068144	1.4203999899357e-84	5.31036924047554e-83
ENSBTAG00000006999	RYR1	ryanodine receptor 1 [Source:VGNC Symbol;Acc:VGNC:34233]	17.4044164490066	-2.68104422470851	0.200982810259517	-13.3396693042885	1.36061762307624e-40	1.29562480360075e-39
ENSBTAG00000007103	ITGAL	integrin subunit alpha L [Source:VGNC Symbol;Acc:VGNC:30322]	7.33287639414862	-3.71621613907781	0.364541510121335	-10.1942194123267	2.10428119040314e-24	1.02769822881816e-23
ENSBTAG00000007104	JPH4	junctophilin 4 [Source:VGNC Symbol;Acc:VGNC:30383]	24.8239849174833	-3.49096654897903	0.233523241458673	-14.9491182426775	1.57825072763211e-50	2.1464569406213e-49
ENSBTAG00000007129	IRAG1	inositol 1,4,5-triphosphate receptor associated 1 [Source:NCBI gene (formerly Entrezgene);Acc:281918]	343.947825962465	-2.47735334368196	0.107761705034112	-22.9891810165565	5.98068814753665e-117	4.57791007498302e-115
ENSBTAG00000007136	ADAM22	ADAM metallopeptidase domain 22 [Source:VGNC Symbol;Acc:VGNC:54401]	32.1535288579347	-2.97074294107434	0.298520326919743	-9.95155998831871	2.48260601557943e-23	1.16436757392121e-22
ENSBTAG00000007153	C1QA	complement C1q A chain [Source:VGNC Symbol;Acc:VGNC:26616]	14.7531212078158	-3.41187067465167	0.333054430261172	-10.2441834266434	1.25681634237645e-24	6.19382746360593e-24
ENSBTAG00000007159	ESR1	estrogen receptor 1 [Source:VGNC Symbol;Acc:VGNC:53791]	18.18570626587	-3.96646687842285	0.231083606430737	-17.1646398448076	4.88503779411034e-66	1.0903221738219e-64
ENSBTAG00000007253	TSPAN33	tetraspanin 33 [Source:VGNC Symbol;Acc:VGNC:36438]	65.6850869192527	-2.5824313067863	0.16464548153504	-15.6847991375743	1.92170037923769e-55	3.13056265054259e-54
ENSBTAG00000007273	TF	transferrin [Source:NCBI gene (formerly Entrezgene);Acc:280705]	8.03857277780635	-2.43912758821627	0.384808106643176	-6.33855562320059	2.31929110141164e-10	5.6335750695599e-10
ENSBTAG00000007352	KCNC4	potassium voltage-gated channel subfamily C member 4 [Source:VGNC Symbol;Acc:VGNC:30433]	5.86942755424207	-2.3796047453554	0.268997909405118	-8.8461830451316	9.05636639054072e-19	3.42981513065166e-18
ENSBTAG00000007397	FOLH1B	folate hydrolase 1B [Source:NCBI gene (formerly Entrezgene);Acc:505865]	73.894546499023	-3.10101287395979	0.141110190221126	-21.9758251980269	4.90553413619593e-107	2.92884915601578e-105
ENSBTAG00000007409	MILR1	mast cell immunoglobulin like receptor 1 [Source:VGNC Symbol;Acc:VGNC:31476]	12.9682630370879	-3.4759457461531	0.278006956271418	-12.5030891052939	7.18057912350301e-36	5.68966790403115e-35
ENSBTAG00000007444	MAP3K7CL	MAP3K7 C-terminal like [Source:VGNC Symbol;Acc:VGNC:31201]	24.1327251068925	-5.5619248258355	0.368234539402378	-15.1042996533192	1.51709706375334e-51	2.14386461991463e-50
ENSBTAG00000007490	SULF2	sulfatase 2 [Source:VGNC Symbol;Acc:VGNC:35466]	839.210024980794	-2.2744951359741	0.10682142949001	-21.2924985822888	1.33231963278173e-100	6.94726145635224e-99
ENSBTAG00000007510	PXMP2	peroxisomal membrane protein 2 [Source:VGNC Symbol;Acc:VGNC:33584]	47.4700424294145	-2.64935608299817	0.144575405474339	-18.3250814639314	5.22031926891459e-75	1.51300564053663e-73
ENSBTAG00000007514	CPNE5	copine 5 [Source:VGNC Symbol;Acc:VGNC:27661]	15.1510547360707	-4.81536670604093	0.364188657176057	-13.2221765042865	6.53453216949739e-40	6.05814042204723e-39
ENSBTAG00000007602	ITGA8	integrin subunit alpha 8 [Source:VGNC Symbol;Acc:VGNC:30319]	175.364980353811	-2.16548926017308	0.196738797807689	-11.0069253462138	3.53874984628986e-28	2.01989540700513e-27
ENSBTAG00000007611	NRIP2	nuclear receptor interacting protein 2 [Source:VGNC Symbol;Acc:VGNC:59356]	10.3212535545494	-5.18545204750577	0.424905444478932	-12.2037787815705	2.96727070584296e-34	2.17910083016425e-33
ENSBTAG00000007633	ANKRD34B	ankyrin repeat domain 34B [Source:VGNC Symbol;Acc:VGNC:25925]	8.9513956719472	-2.55977502571997	0.281915049996431	-9.07995165831827	1.08623085611192e-19	4.30347798700477e-19
ENSBTAG00000007665	NPR3	natriuretic peptide receptor 3 [Source:NCBI gene (formerly Entrezgene);Acc:281358]	12.3832397659913	-2.23573864722127	0.231061650288499	-9.67593992525273	3.81569100766996e-22	1.69695219078536e-21
ENSBTAG00000007740	MDK	midkine [Source:VGNC Symbol;Acc:VGNC:49556]	123.554862094287	-3.14397805411152	0.16674789851915	-18.8546787217858	2.68967835618056e-79	8.72756773129133e-78
ENSBTAG00000007850	ITIH4	inter-alpha-trypsin inhibitor heavy chain 4 [Source:VGNC Symbol;Acc:VGNC:30336]	21.7549261524142	-3.94696298041112	0.231750646087254	-17.0310764912607	4.83073385101928e-65	1.04689279337607e-63
ENSBTAG00000007879	SRRM3	serine/arginine repetitive matrix 3 [Source:VGNC Symbol;Acc:VGNC:59368]	17.8858859985866	-2.64554727325	0.184262507556065	-14.3574908880747	9.5627012142797e-47	1.13846675174191e-45
ENSBTAG00000008004	NCF2	neutrophil cytosolic factor 2 [Source:VGNC Symbol;Acc:VGNC:31912]	12.4213386623786	-2.94602728948776	0.234783558496369	-12.5478432491401	4.08484845284826e-36	3.26268731608435e-35
ENSBTAG00000008005	DRC7	dynein regulatory complex subunit 7 [Source:VGNC Symbol;Acc:VGNC:28206]	6.21275030686188	-2.04455783910509	0.329544624363696	-6.20419114119323	5.4978932198486e-10	1.30725493704126e-09
ENSBTAG00000008091	SELENBP1	selenium binding protein 1 [Source:VGNC Symbol;Acc:VGNC:34422]	58.509079077071	-2.35444244590543	0.181368868119857	-12.9815136980923	1.55771257320198e-38	1.36668962796509e-37
ENSBTAG00000008121	RSPO3	R-spondin 3 [Source:VGNC Symbol;Acc:VGNC:106906]	192.241222701831	-3.60670703943896	0.20037203170741	-18.0000522463415	1.94635288308315e-72	5.23454949930089e-71
ENSBTAG00000008182	FOSB	FosB proto-onco, AP-1 transcription factor subunit [Source:VGNC Symbol;Acc:VGNC:29074]	321.116098390078	-4.66039742853296	0.265270964963149	-17.5684414959638	4.29818778263164e-69	1.04106816049502e-67
ENSBTAG00000008240	GALNT15	polypeptide N-acetylgalactosaminyltransferase 15 [Source:VGNC Symbol;Acc:VGNC:29228]	19.8078935497145	-2.09658566870531	0.259452438588158	-8.08080926166714	6.43383744464306e-16	2.11352002548783e-15
ENSBTAG00000008255	QRFPR	pyroglutamylated RFamide peptide receptor [Source:VGNC Symbol;Acc:VGNC:33601]	35.7849131846503	-4.5181608444496	0.312739674819328	-14.4470344130778	2.61713991163114e-47	3.18241015120035e-46
ENSBTAG00000008313	KLF15	Kruppel like factor 15 [Source:VGNC Symbol;Acc:VGNC:30629]	37.0603386349518	-2.05731677012539	0.142478554570928	-14.4394837266631	2.92021280324786e-47	3.54012802879012e-46
ENSBTAG00000008332	ENPEP	glutamyl aminopeptidase [Source:VGNC Symbol;Acc:VGNC:28503]	34.9658225123931	-3.31709590383163	0.229372834103664	-14.4615900866991	2.11846599083593e-47	2.58392261456301e-46
ENSBTAG00000008352	ART4	ADP-ribosyltransferase 4 [Source:VGNC Symbol;Acc:VGNC:49134]	8.73105985259154	-3.35750015312192	0.288985938062984	-11.6182128986157	3.33029604697392e-31	2.16125353787585e-30
ENSBTAG00000008452	IHH	Indian hedgehog signaling molecule [Source:VGNC Symbol;Acc:VGNC:30099]	20.8142622152888	-5.72988991820201	1.05362632167665	-5.43825623973019	5.38045570330258e-08	1.12235959675152e-07
ENSBTAG00000008495	AP3B2	adaptor related protein complex 3 subunit beta 2 [Source:VGNC Symbol;Acc:VGNC:58587]	25.6429705866844	-4.09101798491489	0.399360027779564	-10.243934546131	1.26005479788716e-24	6.20722538843671e-24
ENSBTAG00000008550	GIMAP7	GTPase, IMAP family member 7 [Source:NCBI gene (formerly Entrezgene);Acc:100125415]	6.98070146899845	-5.83183747036281	0.489390210425811	-11.9165388806789	9.70574351193383e-33	6.65688014221722e-32
ENSBTAG00000008687	PCSK2	proprotein convertase subtilisin/kexin type 2 [Source:VGNC Symbol;Acc:VGNC:32648]	53.1667735201797	-4.44673042826316	0.440284850543164	-10.0996671195418	5.54300210008275e-24	2.66246935145165e-23
ENSBTAG00000008705	CABLES1	Cdk5 and Abl enzyme substrate 1 [Source:VGNC Symbol;Acc:VGNC:26664]	10.4359581931513	-2.17820522499036	0.209621634247444	-10.391127961626	2.72115746920568e-25	1.37858894101761e-24
ENSBTAG00000008708	GPC5	glypican 5 [Source:VGNC Symbol;Acc:VGNC:29527]	78.1848058507533	-2.56926641944842	0.15985482761189	-16.0724981399143	3.97729471481108e-58	7.00484899551019e-57
ENSBTAG00000008792	RNASE6	ribonuclease A family member k6 [Source:VGNC Symbol;Acc:VGNC:33999]	15.5286689137685	-3.11634585314437	0.270653436887497	-11.514155848092	1.11950444094271e-30	7.1030831717837e-30
ENSBTAG00000008807	FBXL22	F-box and leucine rich repeat protein 22 [Source:VGNC Symbol;Acc:VGNC:106739]	13.0942365530237	-3.81088783010996	0.264378025339062	-14.4145407895476	4.19218144248257e-47	5.05134597423657e-46
ENSBTAG00000008842	JPH1	junctophilin 1 [Source:VGNC Symbol;Acc:VGNC:30380]	47.4498367961209	-2.71510435617622	0.149667914397744	-18.1408578258182	1.5164566228662e-73	4.18198811400584e-72
ENSBTAG00000008993	INTS6L	integrator complex subunit 6 like [Source:HGNC Symbol;Acc:HGNC:27334]	31.7966602601438	-2.25865030190159	0.148099963858605	-15.2508497845278	1.62504336962069e-52	2.35493238794183e-51
ENSBTAG00000009127	TSPYL4	TSPY like 4 [Source:VGNC Symbol;Acc:VGNC:36446]	130.993519351018	-2.0493962657672	0.0869141026113213	-23.5795596363926	6.24754123500372e-123	5.32870642051282e-121
ENSBTAG00000009156	CAMK2N1	calcium/calmodulin dependent protein kinase II inhibitor 1 [Source:VGNC Symbol;Acc:VGNC:26723]	47.6603440190976	-2.00493724526162	0.119806628072285	-16.7347773451395	7.3130078007947e-63	1.48511268961377e-61
ENSBTAG00000009226	SCUBE3	signal peptide, CUB domain and EGF like domain containing 3 [Source:VGNC Symbol;Acc:VGNC:34373]	96.7937906626718	-2.52474229904446	0.2867992355722	-8.8031695552022	1.33005383975368e-18	4.99602428414859e-18
ENSBTAG00000009230	FBLN7	fibulin 7 [Source:VGNC Symbol;Acc:VGNC:28884]	14.1297213978759	-2.48526617718919	0.29124141860065	-8.53335418131917	1.42164608536196e-17	5.07348353416232e-17
ENSBTAG00000009337	PNMA8A	PNMA family member 8A [Source:VGNC Symbol;Acc:VGNC:33085]	28.3867591773174	-2.07671934982015	0.117498459613872	-17.6744389385592	6.59936772812617e-70	1.63491805065466e-68
ENSBTAG00000009430	MYRIP	myosin VIIA and Rab interacting protein [Source:VGNC Symbol;Acc:VGNC:31846]	20.7090447466095	-4.07111284629392	0.285635609072249	-14.252819736016	4.30539748071245e-46	4.98166194933986e-45
ENSBTAG00000009607	LARGE2	LARGE xylosyl- and glucuronyltransferase 2 [Source:VGNC Symbol;Acc:VGNC:30789]	11.175579061129	-2.2787397327005	0.481641517513679	-4.73119457073337	2.23202454410946e-06	4.14891112721218e-06
ENSBTAG00000009656	ENSBTAG00000009656	None	20.0447063631601	-5.63076390108458	0.364435462389136	-15.4506475966167	7.46892588029973e-54	1.13468758189134e-52
ENSBTAG00000009696	ACTN2	actinin alpha 2 [Source:VGNC Symbol;Acc:VGNC:25582]	7.41366382487679	-2.23215276655909	0.396370613422191	-5.63147895169899	1.78670784362754e-08	3.84901287403146e-08
ENSBTAG00000009714	ARHGAP33	Rho GTPase activating protein 33 [Source:VGNC Symbol;Acc:VGNC:26091]	13.7733430309631	-2.10515502976865	0.215748826271381	-9.75743444889324	1.71437194243813e-22	7.73377988842227e-22
ENSBTAG00000009717	FGL2	fibrinogen like 2 [Source:VGNC Symbol;Acc:VGNC:28993]	179.980454753539	-3.15080208331629	0.186878627309113	-16.8601521141559	8.83613474241445e-64	1.8414011336679e-62
ENSBTAG00000009903	PTCH1	patched 1 [Source:VGNC Symbol;Acc:VGNC:106881]	39.2404895268539	-2.05726164832747	0.224371468977654	-9.16899843683942	4.77434150523522e-20	1.92115893912559e-19
ENSBTAG00000009972	INHA	inhibin subunit alpha [Source:VGNC Symbol;Acc:VGNC:30199]	150.307995411981	-4.16880129442403	0.426642406193568	-9.77118362803494	1.49692882265915e-22	6.77590108846587e-22
ENSBTAG00000010069	EGR1	early growth response 1 [Source:VGNC Symbol;Acc:VGNC:52766]	1288.60440256356	-2.44284143651437	0.206585746113025	-11.8248305242602	2.90488387642662e-32	1.95310914236544e-31
ENSBTAG00000010161	CCL21	C-C motif chemokine ligand 21 [Source:VGNC Symbol;Acc:VGNC:26948]	71.102285989233	-5.14977516479486	0.320893220215868	-16.0482516936025	5.87970803882375e-58	1.02946618316121e-56
ENSBTAG00000010198	ATF7IP2	activating transcription factor 7 interacting protein 2 [Source:VGNC Symbol;Acc:VGNC:26247]	14.9277388722135	-2.51221327688995	0.177729492365708	-14.1350388359893	2.31006521620024e-45	2.59740948650161e-44
ENSBTAG00000010306	RXFP1	relaxin family peptide receptor 1 [Source:VGNC Symbol;Acc:VGNC:52820]	6.74210744330108	-4.4699420145682	0.396119597787831	-11.2843243291446	1.56842088809979e-29	9.5020364407913e-29
ENSBTAG00000010362	NOSTRIN	nitric oxide synthase trafficking [Source:VGNC Symbol;Acc:VGNC:32176]	60.8504103489155	-2.15271039264523	0.13938477732654	-15.4443722903974	8.23251824512111e-54	1.24751904016486e-52
ENSBTAG00000010444	ERBB3	erb-b2 receptor tyrosine kinase 3 [Source:VGNC Symbol;Acc:VGNC:28564]	30.8732189973207	-2.11368537428733	0.270215652751332	-7.82221663610461	5.19011890943453e-15	1.6228125136831e-14
ENSBTAG00000010498	SLC40A1	solute carrier family 40 member 1 [Source:VGNC Symbol;Acc:VGNC:34872]	268.210966055819	-2.22447430654142	0.111779120805492	-19.9006244682516	4.01890436797809e-88	1.5786097716456e-86
ENSBTAG00000010609	STK31	serine/threonine kinase 31 [Source:HGNC Symbol;Acc:HGNC:11407]	7.83903009669447	-2.11241299104344	0.288882272286252	-7.31236629484227	2.62478411436237e-13	7.48925856860241e-13
ENSBTAG00000010645	BOLA-DRA	major histocompatibility complex, class II, DR alpha [Source:NCBI gene (formerly Entrezgene);Acc:506214]	295.685793668039	-3.91497386492965	0.162133513595803	-24.146604721647	8.10575474333525e-129	7.68181090398145e-127
ENSBTAG00000010647	NTRK2	neurotrophic receptor tyrosine kinase 2 [Source:VGNC Symbol;Acc:VGNC:32310]	99.4845764574083	-4.15968486676931	0.173051425280268	-24.0372759717664	1.13413278175414e-127	1.05802183960361e-125
ENSBTAG00000010667	PIK3IP1	phosphoinositide-3-kinase interacting protein 1 [Source:VGNC Symbol;Acc:VGNC:32893]	56.1436818977215	-2.06681837539585	0.112903374328249	-18.3060815293872	7.40077468823681e-75	2.12946145909002e-73
ENSBTAG00000010673	EFNA4	ephrin A4 [Source:VGNC Symbol;Acc:VGNC:28357]	16.6741926543642	-2.04788503798851	0.166091629786825	-12.3298509420187	6.25623463552262e-35	4.72521807607689e-34
ENSBTAG00000010689	NRG2	neuregulin 2 [Source:VGNC Symbol;Acc:VGNC:55226]	16.2712841029886	-4.51420521665342	0.248420493115382	-18.1716297236265	8.65878792808273e-74	2.41013022492391e-72
ENSBTAG00000010745	THRA	thyroid hormone receptor alpha [Source:VGNC Symbol;Acc:VGNC:35845]	152.81476271324	-2.20328464930857	0.0717413525052647	-30.7115014195876	3.99669800671569e-207	1.40366384994683e-204
ENSBTAG00000010822	PLCXD3	phosphatidylinositol specific phospholipase C X domain containing 3 [Source:VGNC Symbol;Acc:VGNC:32994]	19.0193774468529	-2.27591504313705	0.231370690706598	-9.83666097113031	7.82653124897508e-23	3.59034228367313e-22
ENSBTAG00000010907	PPP1R1A	protein phosphatase 1 regulatory inhibitor subunit 1A [Source:VGNC Symbol;Acc:VGNC:54472]	23.4653947798906	-2.60156351148176	0.313582858541144	-8.29625548917057	1.07444331049585e-16	3.67935978509634e-16
ENSBTAG00000010977	FRZB	frizzled related protein [Source:VGNC Symbol;Acc:VGNC:29124]	179.410392191686	-5.28330171995874	0.213933059206906	-24.6960509027685	1.17923945927272e-134	1.28011803483414e-132
ENSBTAG00000010993	ZNF839	zinc finger protein 839 [Source:VGNC Symbol;Acc:VGNC:55899]	18.4759737869045	-2.21737035142543	0.135437067425517	-16.3719607458635	3.03283593983456e-60	5.71215993021522e-59
ENSBTAG00000011076	KCNN2	potassium calcium-activated channel subfamily N member 2 [Source:VGNC Symbol;Acc:VGNC:30484]	8.98705647882256	-2.1976203957927	0.319740044031208	-6.87314722324305	6.28006926936579e-12	1.67127941041892e-11
ENSBTAG00000011082	IGF1	insulin like growth factor 1 [Source:VGNC Symbol;Acc:VGNC:30076]	15.1020432450827	-4.06574966742653	0.270433117997814	-15.0342151047469	4.38211521125597e-51	6.12726437208519e-50
ENSBTAG00000011115	None	None	82.5813120732056	-2.03446187432391	0.170142358809346	-11.9574095984154	5.93856602529164e-33	4.10610404794485e-32
ENSBTAG00000011153	MGAT4C	MGAT4 family member C [Source:VGNC Symbol;Acc:VGNC:31448]	5.96633124336577	-5.30447364620327	0.473480284607987	-11.2031563269737	3.93460420711543e-29	2.35268446856111e-28
ENSBTAG00000011178	IL17RB	interleukin 17 receptor B [Source:HGNC Symbol;Acc:HGNC:18015]	13.4732764755826	-2.05947726149743	0.240400927282898	-8.56684408323386	1.0635974849842e-17	3.82427508828554e-17
ENSBTAG00000011193	C1QC	complement C1q C chain [Source:VGNC Symbol;Acc:VGNC:26619]	12.4262429689869	-3.72591868649133	0.364781017569763	-10.2141243843061	1.71419792884563e-24	8.40625768720562e-24
ENSBTAG00000011196	C1QB	complement C1q B chain [Source:VGNC Symbol;Acc:VGNC:26617]	10.9938648081745	-5.14469897723352	0.383360036892512	-13.4200189955533	4.61594896218378e-41	4.46308069290984e-40
ENSBTAG00000011227	TRPC6	transient receptor potential cation channel subfamily C member 6 [Source:VGNC Symbol;Acc:VGNC:36386]	35.6353476323051	-3.34740745949759	0.216676791130417	-15.4488509915342	7.68003134272911e-54	1.16527642012107e-52
ENSBTAG00000011266	ZBTB16	zinc finger and BTB domain containing 16 [Source:VGNC Symbol;Acc:VGNC:37062]	23.424843821882	-2.16822177052498	0.294385520770323	-7.36524597015288	1.7682053354747e-13	5.09265313818221e-13
ENSBTAG00000011445	TMEM8B	transmembrane protein 8B [Source:VGNC Symbol;Acc:VGNC:36124]	21.3399939744463	-3.58175964256017	0.195176327765223	-18.3514040025831	3.21691389150376e-75	9.34626977577772e-74
ENSBTAG00000011547	KBTBD12	kelch repeat and BTB domain containing 12 [Source:VGNC Symbol;Acc:VGNC:30413]	7.72463723887872	-2.8732872427823	0.254575676229587	-11.2865741351937	1.5287996686302e-29	9.28083215206572e-29
ENSBTAG00000011553	FAHD2A	fumarylacetoacetate hydrolase domain containing 2A [Source:NCBI gene (formerly Entrezgene);Acc:404123]	71.1095683121748	-2.25214458765739	0.120488316390115	-18.6918089249868	5.77222758061455e-78	1.82344363862747e-76
ENSBTAG00000011573	ENPP6	ectonucleotide pyrophosphatase/phosphodiesterase 6 [Source:VGNC Symbol;Acc:VGNC:28507]	24.4141247145219	-4.12095499533845	0.19544036597956	-21.0854854609177	1.08099030874258e-98	5.42357364567023e-97
ENSBTAG00000011590	GLIPR1	GLI pathosis related 1 [Source:VGNC Symbol;Acc:VGNC:29402]	20.9927682830019	-2.82384996277799	0.177859449799898	-15.8768621288045	9.16500200686434e-57	1.54139843611221e-55
ENSBTAG00000011644	THSD4	thrombospondin type 1 domain containing 4 [Source:NCBI gene (formerly Entrezgene);Acc:540939]	32.7826726596002	-2.27004760233292	0.200196046847944	-11.3391230150369	8.39818244858768e-30	5.16122988258289e-29
ENSBTAG00000011743	TLL2	tolloid like 2 [Source:VGNC Symbol;Acc:VGNC:35896]	17.234406780786	-3.29163854423084	0.496278074529635	-6.63264954300188	3.29714014233512e-11	8.4288483064919e-11
ENSBTAG00000011766	C7	complement C7 [Source:VGNC Symbol;Acc:VGNC:26643]	266.193618430858	-2.06265086754046	0.312453760367395	-6.6014595731385	4.07129296293154e-11	1.03370846843218e-10
ENSBTAG00000011836	OMD	osteomodulin [Source:VGNC Symbol;Acc:VGNC:32429]	6.577185567963	-4.27703692284848	0.435172036472437	-9.82838179934244	8.49731283111735e-23	3.89058330200814e-22
ENSBTAG00000011866	PCBD1	pterin-4 alpha-carbinolamine dehydratase 1 [Source:VGNC Symbol;Acc:VGNC:32612]	56.1968161561007	-2.33648370059266	0.158652369268767	-14.7270646594285	4.32069295791734e-49	5.57766428221523e-48
ENSBTAG00000011882	SLC24A3	solute carrier family 24 member 3 [Source:VGNC Symbol;Acc:VGNC:34738]	34.9067720331924	-3.59020112045255	0.184337575566613	-19.4762305483136	1.74676303126143e-84	6.47766998642631e-83
ENSBTAG00000011896	GRIP2	glutamate receptor interacting protein 2 [Source:VGNC Symbol;Acc:VGNC:29652]	11.4521453630109	-3.42968418332848	0.279574835718051	-12.2674995928006	1.35369414930589e-34	1.01027886480385e-33
ENSBTAG00000011917	GPAM	glycerol-3-phosphate acyltransferase, mitochondrial [Source:VGNC Symbol;Acc:VGNC:29510]	64.7690537634365	-2.63261306201235	0.135792144702828	-19.3870791846881	9.92132890721999e-84	3.63406713132251e-82
ENSBTAG00000012019	IRS2	insulin receptor substrate 2 [Source:VGNC Symbol;Acc:VGNC:30284]	30.0366020835105	-2.03453490633816	0.170227461953113	-11.9518606633432	6.34876988316379e-33	4.38465362491954e-32
ENSBTAG00000012164	CP	ceruloplasmin [Source:VGNC Symbol;Acc:VGNC:27641]	32.1853795368994	-3.0218685749495	0.27004619254435	-11.1901913760669	4.55449552784844e-29	2.7151887717443e-28
ENSBTAG00000012263	ASAP3	ArfGAP with SH3 domain, ankyrin repeat and PH domain 3 [Source:VGNC Symbol;Acc:VGNC:54406]	25.7489629506918	-2.01874319015107	0.173716650017674	-11.6208963846913	3.22732185137144e-31	2.09556553709768e-30
ENSBTAG00000012295	NKD1	NKD inhibitor of WNT signaling pathway 1 [Source:VGNC Symbol;Acc:VGNC:32093]	38.9090164230576	-3.29322162759289	0.21679181011678	-15.1907105061714	4.07478904396589e-52	5.85524139277939e-51
ENSBTAG00000012312	ROR1	receptor tyrosine kinase like orphan receptor 1 [Source:VGNC Symbol;Acc:VGNC:55673]	42.8332158064575	-2.27053244457044	0.164010450441916	-13.8438278686061	1.38623535896216e-43	1.45970338812761e-42
ENSBTAG00000012351	ARNT2	aryl hydrocarbon receptor nuclear translocator 2 [Source:NCBI gene (formerly Entrezgene);Acc:533445]	13.7754721704616	-2.65118243421497	0.186564772164525	-14.2105200432854	7.88378644368236e-46	9.03457715201642e-45
ENSBTAG00000012370	MGP	matrix Gla protein [Source:NCBI gene (formerly Entrezgene);Acc:282660]	3358.04154934666	-3.2561686688296	0.172846173456712	-18.8385348874679	3.64928022075978e-79	1.17773121935385e-77
ENSBTAG00000012413	FGF12	fibroblast growth factor 12 [Source:VGNC Symbol;Acc:VGNC:53568]	24.5830598119537	-2.41887663632536	0.192623630877103	-12.5575279902632	3.61449838609095e-36	2.90058637287043e-35
ENSBTAG00000012451	BOLA-DMB	major histocompatibility complex, class II, DM beta [Source:NCBI gene (formerly Entrezgene);Acc:282491]	42.7722478460051	-3.18834119162647	0.149077072157449	-21.3872002279402	1.7579866976609e-101	9.32983073634169e-100
ENSBTAG00000012514	PODN	podocan [Source:VGNC Symbol;Acc:VGNC:33101]	34.6984922552695	-3.33758518012775	0.280675108619458	-11.8912759900376	1.31383866560405e-32	8.96488428913028e-32
ENSBTAG00000012543	EDA	ectodysplasin A [Source:VGNC Symbol;Acc:VGNC:28316]	7.92047430772887	-2.18775618674443	0.194463610863135	-11.2502085970428	2.31044996057217e-29	1.39338802925213e-28
ENSBTAG00000012608	GDAP1	ganglioside induced differentiation associated protein 1 [Source:VGNC Symbol;Acc:VGNC:29295]	19.2974976266161	-2.2016096521519	0.141501620934769	-15.5589005808408	1.38456790185194e-54	2.15837145117676e-53
ENSBTAG00000012637	ECRG4	ECRG4 augurin [Source:VGNC Symbol;Acc:VGNC:59206]	37.9268679133733	-5.254072364831	0.412171987280556	-12.7472815401564	3.22806712035513e-37	2.72027872153568e-36
ENSBTAG00000012757	GCNT1	glucosaminyl (N-acetyl) transferase 1 [Source:VGNC Symbol;Acc:VGNC:56968]	27.9776221587631	-2.50075743177606	0.199024900666437	-12.5650480085771	3.28675469633217e-36	2.64290490430319e-35
ENSBTAG00000012897	ITGA7	integrin subunit alpha 7 [Source:VGNC Symbol;Acc:VGNC:56212]	96.2228411477756	-2.07857003926531	0.163454044842879	-12.7165408556475	4.78581703274461e-37	4.00753444516153e-36
ENSBTAG00000012931	PLN	phospholamban [Source:VGNC Symbol;Acc:VGNC:33038]	264.189683632421	-3.41571248160413	0.153986053991008	-22.181959944266	5.1295032500238e-109	3.19017699523615e-107
ENSBTAG00000012953	ASTN1	astrotactin 1 [Source:VGNC Symbol;Acc:VGNC:26227]	14.7488639516227	-3.74839209390372	0.354784609454783	-10.5652612712375	4.31764679990176e-26	2.26624265659899e-25
ENSBTAG00000012969	DKK2	dickkopf WNT signaling pathway inhibitor 2 [Source:VGNC Symbol;Acc:VGNC:28080]	53.8806914636734	-4.69690094514193	0.289515540074102	-16.223312033405	3.45074180569751e-59	6.29088670257006e-58
ENSBTAG00000012992	CDH6	cadherin 6 [Source:VGNC Symbol;Acc:VGNC:27105]	18.6995953825334	-2.62936762662829	0.208037595393773	-12.6389060672011	1.28833906949851e-36	1.05010626818306e-35
ENSBTAG00000013001	ZNF84	zinc finger protein 84 [Source:HGNC Symbol;Acc:HGNC:13159]	20.0763583414989	-2.58621862134075	0.191438311845558	-13.5094098793933	1.37620143672082e-41	1.36000172330577e-40
ENSBTAG00000013004	ITIH5	inter-alpha-trypsin inhibitor heavy chain 5 [Source:VGNC Symbol;Acc:VGNC:30337]	119.151465010445	-2.82471913516685	0.202095529894809	-13.9771480182522	2.149297050093e-44	2.34167482437596e-43
ENSBTAG00000013110	FARP2	FERM, ARH/RhoGEF and pleckstrin domain protein 2 [Source:VGNC Symbol;Acc:VGNC:55172]	10.7661326176786	-2.41390208995935	0.209647545045756	-11.5140966207475	1.12027382734821e-30	7.10419000125598e-30
ENSBTAG00000013116	PLCB4	phospholipase C beta 4 [Source:VGNC Symbol;Acc:VGNC:32983]	270.467067263579	-2.16122289596891	0.113392582932398	-19.0596495827014	5.46395277642103e-81	1.86414457437839e-79
ENSBTAG00000013163	ADAM33	ADAM metallopeptidase domain 33 [Source:VGNC Symbol;Acc:VGNC:25611]	73.4965855201861	-2.86660749291408	0.218388359805158	-13.1261917781315	2.33086707334891e-39	2.10695561868731e-38
ENSBTAG00000013176	SMOC2	SPARC related modular calcium binding 2 [Source:VGNC Symbol;Acc:VGNC:35027]	300.928242526048	-2.17451511822641	0.208526219960638	-10.4280177266767	1.8470123353246e-25	9.42126198039773e-25
ENSBTAG00000013213	OSR2	odd-skipped related transciption factor 2 [Source:VGNC Symbol;Acc:VGNC:32477]	73.5416031408357	-2.3116360160074	0.186982071801473	-12.3628751876371	4.15041513268697e-35	3.16424590463758e-34
ENSBTAG00000013366	NRIP3	nuclear receptor interacting protein 3 [Source:VGNC Symbol;Acc:VGNC:32264]	100.659235756995	-3.0561498212804	0.227365745517204	-13.4415578491315	3.45094222152574e-41	3.33935989199666e-40
ENSBTAG00000013369	COL14A1	collagen type XIV alpha 1 chain [Source:VGNC Symbol;Acc:VGNC:53851]	406.942373530855	-3.23301367567859	0.169811648068073	-19.0388216147727	8.133706945311e-81	2.75922143846474e-79
ENSBTAG00000013416	MGC133636	cystatin SC [Source:NCBI gene (formerly Entrezgene);Acc:515992]	24.9024313967316	-4.88112919871252	0.306303818613774	-15.9355806297252	3.58851941901861e-57	6.12150148321447e-56
ENSBTAG00000013439	ARHGEF26	Rho guanine nucleotide exchange factor 26 [Source:VGNC Symbol;Acc:VGNC:26113]	23.6765504699053	-2.14851076302464	0.178191956700597	-12.0572825104257	1.77544830325557e-33	1.26119144492414e-32
ENSBTAG00000013492	PRKAG3	protein kinase AMP-activated non-catalytic subunit gamma 3 [Source:VGNC Symbol;Acc:VGNC:33323]	27.5549036741146	-4.1589530483664	0.273990474626282	-15.1791884518582	4.85754481309539e-52	6.97162771792934e-51
ENSBTAG00000013499	LHX9	LIM homeobox 9 [Source:VGNC Symbol;Acc:VGNC:30878]	28.8126433374944	-3.2944401723216	0.191280795612465	-17.2230576612413	1.78313834206639e-66	4.0557057033552e-65
ENSBTAG00000013525	MPIG6B	megakaryocyte and platelet inhibitory receptor G6b [Source:VGNC Symbol;Acc:VGNC:31577]	14.371788915652	-2.34183452583373	0.311082051583935	-7.52802842179362	5.1512181102465e-14	1.52973627093891e-13
ENSBTAG00000013534	GFAP	glial fibrillary acidic protein [Source:VGNC Symbol;Acc:VGNC:29323]	5.88532913954568	-2.5997643286899	0.297649329611647	-8.7343194492724	2.45127455997174e-18	9.09027003746041e-18
ENSBTAG00000013596	NR1H4	nuclear receptor subfamily 1 group H member 4 [Source:VGNC Symbol;Acc:VGNC:32232]	9.17768059969471	-2.06279926094994	0.215286054458405	-9.58166689495667	9.54911437980887e-22	4.16457176074864e-21
ENSBTAG00000013680	ATP1B2	ATPase Na+/K+ transporting subunit beta 2 [Source:VGNC Symbol;Acc:VGNC:26286]	47.8089617504978	-2.01627123404472	0.132057751540849	-15.2681021032002	1.24751313072263e-52	1.81223288247675e-51
ENSBTAG00000013836	ENSBTAG00000013836	None	7.12586915308898	-2.19252502971862	0.276892795483168	-7.9183173613916	2.40746241903652e-15	7.69061229152356e-15
ENSBTAG00000013863	DUSP1	dual specificity phosphatase 1 [Source:VGNC Symbol;Acc:VGNC:28248]	918.899168944595	-2.11182357773272	0.115751673170012	-18.2444324120564	2.29104149193397e-74	6.52919485803904e-73
ENSBTAG00000013909	BOC	BOC cell adhesion associated, onco regulated [Source:VGNC Symbol;Acc:VGNC:26536]	51.7628403353598	-2.29147150252772	0.228365827358577	-10.0342136519825	1.07815015235544e-23	5.13120405311927e-23
ENSBTAG00000013919	BOLA-DRB3	None	211.888779337005	-3.27418089745482	0.0991395016806108	-33.0259971247684	3.44041825862528e-239	1.95628735363069e-236
ENSBTAG00000014020	RTKN2	rhotekin 2 [Source:VGNC Symbol;Acc:VGNC:34198]	11.128571400007	-2.60393987957179	0.290101337106037	-8.97596648656604	2.80874895567949e-19	1.09035342261927e-18
ENSBTAG00000014156	AMN1	antagonist of mitotic exit network 1 homolog [Source:VGNC Symbol;Acc:VGNC:52604]	54.5069882979496	-2.5775693405726	0.166142566444865	-15.514202023766	2.78070131930603e-54	4.28443283275268e-53
ENSBTAG00000014389	SP4	Sp4 transcription factor [Source:VGNC Symbol;Acc:VGNC:35155]	33.1026213090566	-2.60300276319687	0.129935970418239	-20.0329651198071	2.84220614243837e-89	1.16228710776906e-87
ENSBTAG00000014459	MAP6D1	MAP6 domain containing 1 [Source:VGNC Symbol;Acc:VGNC:31209]	28.2909387191981	-2.47922582424771	0.155908404781448	-15.9018099615803	6.1560152962175e-57	1.03973095689014e-55
ENSBTAG00000014529	GBP4	guanylate binding protein 4 [Source:NCBI gene (formerly Entrezgene);Acc:613313]	12.4793910109065	-3.10645644279947	0.388686826562502	-7.99218350226217	1.32569514564388e-15	4.29233344201019e-15
ENSBTAG00000014530	NTNG1	netrin G1 [Source:VGNC Symbol;Acc:VGNC:50086]	8.09305088025498	-2.29589119768701	0.356244365530993	-6.44470880055862	1.15822579080893e-10	2.86343150477214e-10
ENSBTAG00000014576	GUCY1A1	guanylate cyclase 1 soluble subunit alpha 1 [Source:VGNC Symbol;Acc:VGNC:29720]	62.4936923833288	-2.32999859440822	0.150771817896098	-15.4538071300163	7.11159518118049e-54	1.08177780966212e-52
ENSBTAG00000014596	EFHD1	EF-hand domain family member D1 [Source:VGNC Symbol;Acc:VGNC:28352]	38.6805238186518	-3.07157087775291	0.190847228191171	-16.0943960615249	2.79283333836274e-58	4.97007792747981e-57
ENSBTAG00000014612	DOCK2	dedicator of cytokinesis 2 [Source:VGNC Symbol;Acc:VGNC:28157]	6.67248779335272	-2.98255678597288	0.282336963723976	-10.5638197231899	4.38449271879387e-26	2.30031755514577e-25
ENSBTAG00000014614	ACTA2	actin alpha 2, smooth muscle [Source:VGNC Symbol;Acc:VGNC:106627]	4316.45636586518	-2.91659904070882	0.129953030370864	-22.4434861763926	1.48162900236258e-111	9.82896217622866e-110
ENSBTAG00000014619	WASF3	WASP family member 3 [Source:VGNC Symbol;Acc:VGNC:36867]	48.8785016676269	-3.35717064316748	0.159164642025465	-21.0924398814051	9.33221929490584e-99	4.70194221942914e-97
ENSBTAG00000014670	BEX5	brain expressed X-linked 5 [Source:VGNC Symbol;Acc:VGNC:50553]	29.62398800624	-2.07201087388564	0.221843747293967	-9.33995615905279	9.63740150518027e-21	4.01116107958723e-20
ENSBTAG00000014955	AMH	anti-Mullerian hormone [Source:VGNC Symbol;Acc:VGNC:25864]	21.6273941937685	-2.64366343981302	0.4127365319412	-6.40520825084037	1.5016427245805e-10	3.68649584173845e-10
ENSBTAG00000014956	JSRP1	junctional sarcoplasmic reticulum protein 1 [Source:VGNC Symbol;Acc:VGNC:50101]	20.0974890236845	-2.83628591647514	0.533574658958537	-5.31563084725795	1.06288438407665e-07	2.16807352754685e-07
ENSBTAG00000015008	CPA3	carboxypeptidase A3 [Source:VGNC Symbol;Acc:VGNC:27643]	6.24868598460401	-2.38750654369604	0.286795095539973	-8.32478163268754	8.44843376396257e-17	2.90644619923587e-16
ENSBTAG00000015094	VNN1	vanin 1 [Source:VGNC Symbol;Acc:VGNC:36807]	23.3290949001636	-4.73724284498537	0.370553752283179	-12.7842258128455	2.00852880553191e-37	1.70582094358866e-36
ENSBTAG00000015214	CA3	carbonic anhydrase 3 [Source:VGNC Symbol;Acc:VGNC:26653]	22.7173725051614	-2.56596650789554	0.249401850450483	-10.28848223564	7.94183111148752e-25	3.94974616002801e-24
ENSBTAG00000015228	CD74	CD74 molecule [Source:VGNC Symbol;Acc:VGNC:52227]	904.023062581265	-5.841348918866	0.145341684245192	-40.1904584304364	0	0
ENSBTAG00000015273	CAND2	cullin associated and neddylation dissociated 2 (putative) [Source:NCBI gene (formerly Entrezgene);Acc:533826]	20.4378804871873	-2.24630168830183	0.129170729988821	-17.3901756883795	9.79335920563401e-68	2.30655823026579e-66
ENSBTAG00000015326	GSDME	gasdermin E [Source:VGNC Symbol;Acc:VGNC:28019]	16.248502928476	-2.95620473467131	0.343900411009951	-8.59610701246232	8.24659070212424e-18	2.98130607248155e-17
ENSBTAG00000015374	None	None	7.93252209327855	-4.16664671321771	0.358757311487648	-11.6141095381165	3.49409602529e-31	2.26632268538772e-30
ENSBTAG00000015415	UNC80	unc-80 homolog, NALCN channel complex subunit [Source:VGNC Symbol;Acc:VGNC:36676]	11.6316176921441	-4.07160710203735	0.310009268409981	-13.1338237818514	2.10740504913005e-39	1.9092961829789e-38
ENSBTAG00000015549	PCDH18	protocadherin 18 [Source:VGNC Symbol;Acc:VGNC:32619]	122.889940382761	-2.7325588596109	0.137976581052014	-19.8045120322324	2.72187227697723e-87	1.05869305730896e-85
ENSBTAG00000015581	COL9A3	collagen type IX alpha 3 chain [Source:VGNC Symbol;Acc:VGNC:27577]	12.5265385026068	-4.13679062922056	0.290452441196159	-14.2425748331953	4.98557069102142e-46	5.75751447016313e-45
ENSBTAG00000015596	SLCO2B1	solute carrier organic anion transporter family member 2B1 [Source:VGNC Symbol;Acc:VGNC:34952]	64.5136717401684	-5.07144204487101	0.192155798726435	-26.392344537523	1.6774894064469e-153	2.50386262529781e-151
ENSBTAG00000015710	CD3E	CD3 epsilon subunit of T-cell receptor complex [Source:VGNC Symbol;Acc:VGNC:27029]	10.9898110797758	-4.45351541689562	0.369475962283942	-12.0535998860816	1.85660588078093e-33	1.31727455866935e-32
ENSBTAG00000015730	BOLA-DMA	major histocompatibility complex, class II, DM alpha [Source:NCBI gene (formerly Entrezgene);Acc:282490]	27.365415574167	-2.51293394922218	0.135532679207425	-18.5411663365429	9.61144673870848e-77	2.95039294362257e-75
ENSBTAG00000015735	None	None	6.81689291283641	-2.04736234309497	0.334021095350339	-6.12944024073564	8.81887909714126e-10	2.07214158400165e-09
ENSBTAG00000015751	MEOX1	mesenchyme homeobox 1 [Source:VGNC Symbol;Acc:VGNC:31386]	12.9555989512954	-2.66116180571017	0.375944158606039	-7.07860926893365	1.45608291260064e-12	4.00255203944848e-12
ENSBTAG00000015888	PDE7B	phosphodiesterase 7B [Source:VGNC Symbol;Acc:VGNC:32686]	40.6050024908937	-2.0791555518832	0.134837645497707	-15.4196963630499	1.20670374944689e-53	1.81705541893384e-52
ENSBTAG00000015988	MYH11	myosin heavy chain 11 [Source:VGNC Symbol;Acc:VGNC:31795]	2749.94981365244	-4.54614937446505	0.133820328178478	-33.9720387503593	5.76685195254421e-253	3.62431469291213e-250
ENSBTAG00000016061	RSAD2	radical S-adenosyl methionine domain containing 2 [Source:VGNC Symbol;Acc:VGNC:34176]	66.0419805955051	-2.13927090523673	0.429516705195733	-4.98064657173662	6.33721836714668e-07	1.22586626473511e-06
ENSBTAG00000016071	HHIP	hedgehog interacting protein [Source:VGNC Symbol;Acc:VGNC:29840]	11.7235254619269	-2.20827394850065	0.456458401823797	-4.83784270303145	1.31255948071752e-06	2.48348482954333e-06
ENSBTAG00000016140	PPFIBP2	PPFIA binding protein 2 [Source:VGNC Symbol;Acc:VGNC:58399]	38.1334572223775	-2.66532456712133	0.136220857954041	-19.5662001190786	3.00251168413445e-85	1.14181503249202e-83
ENSBTAG00000016142	CYB5R2	cytochrome b5 reductase 2 [Source:VGNC Symbol;Acc:VGNC:50263]	15.0510860759762	-2.38500689209522	0.218948944434837	-10.8929819152658	1.24495935081083e-27	6.96628847611627e-27
ENSBTAG00000016177	FGL1	fibrinogen like 1 [Source:VGNC Symbol;Acc:VGNC:28992]	41.311730320937	-3.41726980263333	0.226402067156847	-15.0938100766806	1.77867753082444e-51	2.5105423635431e-50
ENSBTAG00000016191	ZNF32	zinc finger protein 32 [Source:VGNC Symbol;Acc:VGNC:37247]	54.9175484350747	-2.22933819689313	0.131803236573859	-16.9141384903994	3.53954751233689e-64	7.44115085296034e-63
ENSBTAG00000016217	RBM43	RNA binding motif protein 43 [Source:VGNC Symbol;Acc:VGNC:33802]	82.2409756574356	-2.10640168730972	0.112608436362061	-18.7055406802487	4.46184435807434e-78	1.41323298354816e-76
ENSBTAG00000016220	WIPF3	WAS/WASL interacting protein family member 3 [Source:VGNC Symbol;Acc:VGNC:36941]	30.2953751766905	-2.46153624444377	0.204689238453125	-12.0257237901028	2.60297039807002e-33	1.83266919359399e-32
ENSBTAG00000016223	SCRN1	secernin 1 [Source:VGNC Symbol;Acc:VGNC:34366]	52.7854163385561	-2.18839079863965	0.134239646028798	-16.3021198534014	9.5327684001447e-60	1.75664795472419e-58
ENSBTAG00000016225	COLEC11	collectin subfamily member 11 [Source:VGNC Symbol;Acc:VGNC:27578]	13.59025897313	-2.56987819329561	0.3947884281849	-6.5095073964326	7.53976432579227e-11	1.8858886848405e-10
ENSBTAG00000016277	MTARC2	mitochondrial amidoxime reducing component 2 [Source:VGNC Symbol;Acc:VGNC:97289]	120.889739045736	-2.26543159878767	0.105123886206563	-21.5501127340005	5.2818210926373e-103	2.85385636503086e-101
ENSBTAG00000016279	EMILIN3	elastin microfibril interfacer 3 [Source:VGNC Symbol;Acc:VGNC:28475]	8.78804388682022	-3.23804256934535	0.330867348923979	-9.78652798432926	1.28637398576267e-22	5.84719899657103e-22
ENSBTAG00000016413	DUSP26	dual specificity phosphatase 26 [Source:VGNC Symbol;Acc:VGNC:28258]	18.6588271866537	-2.07322065057471	0.198640765491186	-10.4370351445645	1.67975134330039e-25	8.58643441367721e-25
ENSBTAG00000016514	CPE	carboxypeptidase E [Source:VGNC Symbol;Acc:VGNC:27648]	236.463527515357	-2.29455893758851	0.102885387764204	-22.3020876671743	3.52658828524808e-110	2.28864079968192e-108
ENSBTAG00000016574	RGS11	regulator of G protein signaling 11 [Source:VGNC Symbol;Acc:VGNC:33912]	10.6982839778224	-3.04796043926634	0.273472388089414	-11.1454046990286	7.54007258981181e-29	4.43745721019925e-28
ENSBTAG00000016754	KLHL38	kelch like family member 38 [Source:VGNC Symbol;Acc:VGNC:30663]	5.70450526564449	-4.73299689122701	0.455984906084346	-10.3797227234349	3.06664551120014e-25	1.55033082342256e-24
ENSBTAG00000016881	ANPEP	alanyl aminopeptidase, membrane [Source:VGNC Symbol;Acc:VGNC:25960]	36.2230477446276	-3.28765345874474	0.277349500436045	-11.8538286659105	2.05578817540181e-32	1.3916194219089e-31
ENSBTAG00000017165	MATN2	matrilin 2 [Source:VGNC Symbol;Acc:VGNC:31265]	678.683462806759	-2.12994476875998	0.173383598934809	-12.2845804438563	1.09612204221909e-34	8.20614000384839e-34
ENSBTAG00000017183	PDLIM3	PDZ and LIM domain 3 [Source:VGNC Symbol;Acc:VGNC:32709]	943.250781708106	-2.89227675230561	0.0936341969445065	-30.8891072566122	1.67291997314679e-209	6.05343557555933e-207
ENSBTAG00000017188	ISM1	isthmin 1 [Source:VGNC Symbol;Acc:VGNC:30300]	27.9814495009536	-3.74826637422721	0.264195664419055	-14.1874636075855	1.09549841816654e-45	1.24703018220463e-44
ENSBTAG00000017249	SBSPON	somatomedin B and thrombospondin type 1 domain containing [Source:VGNC Symbol;Acc:VGNC:34311]	8.74771666087911	-3.61866549431257	0.432336946175953	-8.37001215445473	5.7612291015868e-17	1.99868787629425e-16
ENSBTAG00000017268	PROCA1	protein interacting with cyclin A1 [Source:VGNC Symbol;Acc:VGNC:33358]	26.3272611137282	-2.09859071584072	0.156765615317108	-13.3868049546175	7.22213147233853e-41	6.9604093552215e-40
ENSBTAG00000017354	MPP7	MAGUK p55 scaffold protein 7 [Source:VGNC Symbol;Acc:VGNC:31586]	13.9066350992293	-2.08316886429008	0.186896459095987	-11.1461119935943	7.48039800006654e-29	4.40450850684391e-28
ENSBTAG00000017390	LGI2	leucine rich repeat LGI family member 2 [Source:VGNC Symbol;Acc:VGNC:30857]	16.6128984855017	-3.45912315409912	0.331534049503777	-10.4336889658138	1.73999002635084e-25	8.8867497453616e-25
ENSBTAG00000017540	FAM13C	family with sequence similarity 13 member C [Source:VGNC Symbol;Acc:VGNC:28732]	80.3149871207804	-3.25665687303052	0.1227368720223	-26.5336473006973	3.96636282257092e-155	5.99523271700246e-153
ENSBTAG00000017717	RALYL	RALY RNA binding protein like [Source:VGNC Symbol;Acc:VGNC:55755]	11.0326922818651	-3.17544905833343	0.296498380750317	-10.7098360884726	9.15237153462159e-27	4.92956556134039e-26
ENSBTAG00000017746	SLIT3	slit guidance ligand 3 [Source:VGNC Symbol;Acc:VGNC:34961]	101.627134081787	-2.83378024500319	0.217119567258621	-13.0517036340061	6.21420694370848e-39	5.54173600558797e-38
ENSBTAG00000017751	RGS9	regulator of G protein signaling 9 [Source:VGNC Symbol;Acc:VGNC:33926]	19.732372835285	-2.02030989775764	0.195843250765724	-10.3159536509861	5.96857876773532e-25	2.98453932435207e-24
ENSBTAG00000017752	DYNLRB2	dynein light chain roadblock-type 2 [Source:VGNC Symbol;Acc:VGNC:28277]	5.51938564847956	-2.78646115112634	0.286317297680883	-9.73207407898913	2.20059484237338e-22	9.88611851496632e-22
ENSBTAG00000017812	ALS2CL	ALS2 C-terminal like [Source:VGNC Symbol;Acc:VGNC:25852]	137.768245199503	-2.69720440751403	0.121505534991249	-22.1982019807434	3.57465157774569e-109	2.23481227695609e-107
ENSBTAG00000017814	LGI4	leucine rich repeat LGI family member 4 [Source:VGNC Symbol;Acc:VGNC:30859]	34.9346467520554	-2.57623532796605	0.167760168105606	-15.3566568098829	3.19638019568436e-53	4.71209579218111e-52
ENSBTAG00000017834	PRELP	proline and arginine rich end leucine rich repeat protein [Source:VGNC Symbol;Acc:VGNC:33309]	579.140721620101	-3.87581741266954	0.209262089369244	-18.5213548443103	1.38897287692573e-76	4.22028629093388e-75
ENSBTAG00000017969	CA4	carbonic anhydrase 4 [Source:VGNC Symbol;Acc:VGNC:26654]	82.4380300857994	-3.01782008176324	0.238096223065921	-12.6747919093521	8.15748819912316e-37	6.76918461332381e-36
ENSBTAG00000018123	FBLN5	fibulin 5 [Source:VGNC Symbol;Acc:VGNC:28883]	261.739283153241	-3.38514674346152	0.153441001685286	-22.0615526898384	7.39988601436072e-108	4.50826729068783e-106
ENSBTAG00000018181	CCDC8	coiled-coil domain containing 8 [Source:VGNC Symbol;Acc:VGNC:26917]	456.644601558985	-2.87103008071327	0.125156374045378	-22.9395434520363	1.87385712353643e-116	1.4252055994999e-114
ENSBTAG00000018214	SHISA2	shisa family member 2 [Source:VGNC Symbol;Acc:VGNC:34598]	306.75930431157	-5.09311073162265	0.141666640514887	-35.9513765069303	4.81682028055172e-283	4.10840364071915e-280
ENSBTAG00000018300	TNFRSF19	TNF receptor superfamily member 19 [Source:VGNC Symbol;Acc:VGNC:53840]	26.8736994200829	-3.37255274031965	0.188162316751423	-17.9236352875855	7.71198194928697e-72	2.03286482243787e-70
ENSBTAG00000018465	KCNAB1	potassium voltage-gated channel subfamily A regulatory beta subunit 1 [Source:VGNC Symbol;Acc:VGNC:30427]	12.0626997078228	-4.11572235783176	0.314854342138771	-13.0718297542734	4.77040944435213e-39	4.2637319741773e-38
ENSBTAG00000018497	CAVIN2	caveolae associated protein 2 [Source:VGNC Symbol;Acc:VGNC:26803]	256.790604891274	-2.73080080998864	0.0992158334056556	-27.5238408654336	9.1033540142499e-167	1.64701742854785e-164
ENSBTAG00000018531	JCHAIN	joining chain of multimeric IgA and IgM [Source:VGNC Symbol;Acc:VGNC:30373]	19.5721837158032	-4.09853140879162	0.309928329725254	-13.2241264050463	6.36727188462929e-40	5.90766072838838e-39
ENSBTAG00000018563	SFRP2	secreted frizzled related protein 2 [Source:VGNC Symbol;Acc:VGNC:34521]	45.9805446103719	-3.56994817404663	0.364226642798956	-9.80144710615568	1.10984085481938e-22	5.05053721318531e-22
ENSBTAG00000018566	SFRP5	secreted frizzled related protein 5 [Source:VGNC Symbol;Acc:VGNC:34523]	10.5233413838948	-3.97997717149885	0.325997191417669	-12.2086241117326	2.79577039444161e-34	2.05694973998935e-33
ENSBTAG00000018603	RGMA	repulsive guidance molecule BMP co-receptor a [Source:VGNC Symbol;Acc:VGNC:33906]	79.3532008514118	-3.8730471981842	0.138300758134476	-28.0045261531991	1.43113080670948e-172	2.75631176821257e-170
ENSBTAG00000018777	ADCY5	adenylate cyclase 5 [Source:VGNC Symbol;Acc:VGNC:25646]	32.4461053592056	-4.62967741394182	0.212700917413552	-21.7661374959675	4.85892636253299e-105	2.77609759306251e-103
ENSBTAG00000018809	RANGRF	RAN guanine nucleotide release factor [Source:VGNC Symbol;Acc:VGNC:33714]	26.6297964941125	-2.1525077430716	0.140395587092646	-15.3317336224476	4.69292471977453e-53	6.88430148388547e-52
ENSBTAG00000018935	SETMAR	SET domain without mariner transposase fusion [Source:NCBI gene (formerly Entrezgene);Acc:511299]	57.4935450972229	-2.41748407678686	0.110619121379596	-21.8541247357328	7.10196780700244e-106	4.15708811683412e-104
ENSBTAG00000018948	HIF3A	hypoxia inducible factor 3 subunit alpha [Source:VGNC Symbol;Acc:VGNC:29850]	36.8608695311317	-2.40265445846933	0.225584964368143	-10.6507739343316	1.72921372846987e-26	9.21398533318102e-26
ENSBTAG00000019065	EEPD1	endonuclease/exonuclease/phosphatase family domain containing 1 [Source:VGNC Symbol;Acc:VGNC:28338]	17.7747262171429	-2.00183002386493	0.164524616767262	-12.1673586798062	4.6385047248357e-34	3.37322685257388e-33
ENSBTAG00000019093	AMY2B	amylase, alpha 2B (pancreatic) [Source:NCBI gene (formerly Entrezgene);Acc:505049]	28.9147925705172	-2.63476468481384	0.216587847248179	-12.1648777541742	4.78160634469421e-34	3.47095205847985e-33
ENSBTAG00000019137	SCN7A	sodium voltage-gated channel alpha subunit 7 [Source:VGNC Symbol;Acc:VGNC:34353]	23.5845344836117	-2.4193011136635	0.313458071535616	-7.71810118594637	1.18075451931588e-14	3.62731919607691e-14
ENSBTAG00000019164	RHOBTB1	Rho related BTB domain containing 1 [Source:VGNC Symbol;Acc:VGNC:33945]	73.0745389197687	-2.06229752899906	0.116222416492397	-17.7444041454254	1.90409069106429e-70	4.79678205527399e-69
ENSBTAG00000019234	BMP6	bone morphotic protein 6 [Source:VGNC Symbol;Acc:VGNC:26521]	43.2063864523445	-2.37088948996084	0.155487752168613	-15.2480787515008	1.69548944418456e-52	2.45404114581914e-51
ENSBTAG00000019291	GRB14	growth factor receptor bound protein 14 [Source:VGNC Symbol;Acc:VGNC:29630]	43.9966861734175	-3.10801218875433	0.280206544155825	-11.0918615342043	1.37398355248849e-28	7.97605133702725e-28
ENSBTAG00000019340	PCDH9	protocadherin 9 [Source:HGNC Symbol;Acc:HGNC:8661]	9.77886807670597	-2.09228483344779	0.176955193961454	-11.8238113649467	2.94035194501519e-32	1.9747324283142e-31
ENSBTAG00000019473	IGLON5	IgLON family member 5 [Source:VGNC Symbol;Acc:VGNC:30093]	21.4432576796067	-2.3144462898627	0.209968689361496	-11.0228162918043	2.96630472222988e-28	1.6972038662265e-27
ENSBTAG00000019517	ELN	elastin [Source:NCBI gene (formerly Entrezgene);Acc:280781]	223.290491129751	-4.20288697053121	0.172228564657971	-24.4029611399116	1.59077750251436e-131	1.62354479978837e-129
ENSBTAG00000019529	ATP8A2	ATPase, aminophospholipid transporter, class I, type 8A, member 2 [Source:NCBI gene (formerly Entrezgene);Acc:508723]	9.22738062445004	-3.02152571662887	0.29353826674019	-10.2934644609836	7.54131464165414e-25	3.75524762869024e-24
ENSBTAG00000019585	MYOM1	myomesin 1 [Source:VGNC Symbol;Acc:VGNC:50225]	10.1790153627938	-4.58613941131328	0.344860680330849	-13.2985279937205	2.36070173892385e-40	2.22839047150117e-39
ENSBTAG00000019595	EGFLAM	EGF like, fibronectin type III and laminin G domains [Source:VGNC Symbol;Acc:VGNC:55044]	123.696627843537	-2.76618608483113	0.279759596130166	-9.88772547249487	4.70598445738917e-23	2.18060381861405e-22
ENSBTAG00000019636	SCARA5	scavenger receptor class A member 5 [Source:VGNC Symbol;Acc:VGNC:34323]	68.0778075669723	-5.2565646812358	0.166749306056337	-31.5237574629537	4.10568003264739e-218	1.63419750899475e-215
ENSBTAG00000019669	CD163	CD163 molecule [Source:NCBI gene (formerly Entrezgene);Acc:533844]	17.9663713456712	-2.09638256544822	0.400913685940786	-5.22901222623228	1.70418096461609e-07	3.42240580196447e-07
ENSBTAG00000019686	NCKAP1L	NCK associated protein 1 like [Source:VGNC Symbol;Acc:VGNC:31916]	9.17647676513138	-2.20293884912099	0.240304006585518	-9.16729970682792	4.85015851810205e-20	1.95068180749938e-19
ENSBTAG00000019694	ADAM23	ADAM metallopeptidase domain 23 [Source:VGNC Symbol;Acc:VGNC:25609]	17.9608255900288	-3.68535149735003	0.23711017461179	-15.5427809177058	1.78084967979727e-54	2.76170467876094e-53
ENSBTAG00000019738	MDM1	Mdm1 nuclear protein [Source:VGNC Symbol;Acc:VGNC:31335]	22.9152680977381	-2.50343672175124	0.127823773699737	-19.5850634767827	2.07348003512816e-85	7.9103594566982e-84
ENSBTAG00000019793	RGS22	regulator of G protein signaling 22 [Source:VGNC Symbol;Acc:VGNC:33921]	9.3757727642056	-4.2652451539478	0.371401016882638	-11.4842042968763	1.58386979634434e-30	9.97520529438171e-30
ENSBTAG00000019818	CASZ1	castor zinc finger 1 [Source:VGNC Symbol;Acc:VGNC:50113]	13.9094412972795	-2.39060054852682	0.180101818666676	-13.2736058204455	3.29343706945056e-40	3.09173994074757e-39
ENSBTAG00000019964	GAS6	growth arrest specific 6 [Source:VGNC Symbol;Acc:VGNC:29261]	536.718253149792	-2.38965287678697	0.096291735302142	-24.816801455377	5.90515668801791e-136	6.52902555663165e-134
ENSBTAG00000020060	TXNIP	thioredoxin interacting protein [Source:VGNC Symbol;Acc:VGNC:36541]	1459.79892338186	-5.25242715825343	0.15972542363856	-32.884102221191	3.7094153799234e-237	2.01336950234843e-234
ENSBTAG00000020141	FREM1	FRAS1 related extracellular matrix 1 [Source:VGNC Symbol;Acc:VGNC:29110]	15.681413329945	-2.44656992324765	0.513744726893769	-4.76222877856136	1.91466438467521e-06	3.58185922252963e-06
ENSBTAG00000020151	None	None	6.03557229848861	-2.77014608515969	0.263835334220792	-10.4995265070958	8.68144867699984e-26	4.5032657972222e-25
ENSBTAG00000020238	RIMS1	regulating synaptic membrane exocytosis 1 [Source:VGNC Symbol;Acc:VGNC:53801]	16.546744698764	-4.20385949301955	0.301154737936017	-13.9591345028505	2.76774493173381e-44	2.99634109064673e-43
ENSBTAG00000020243	SVEP1	sushi, von Willebrand factor type A, EGF and pentraxin domain containing 1 [Source:VGNC Symbol;Acc:VGNC:56985]	22.4785903077174	-2.7600411957596	0.325617915736099	-8.47631860034539	2.32431692707185e-17	8.19205089320099e-17
ENSBTAG00000020263	TIMP4	TIMP metallopeptidase inhibitor 4 [Source:VGNC Symbol;Acc:VGNC:35873]	16.1809261838639	-2.0183022192303	0.201338287888952	-10.0244332083697	1.19040629946997e-23	5.64969857788989e-23
ENSBTAG00000020342	MYOC	myocilin [Source:VGNC Symbol;Acc:VGNC:31833]	145.61817644138	-4.19744230963632	0.219783332235738	-19.0980920479183	2.61883522823446e-81	9.03800909258602e-80
ENSBTAG00000020406	GPC3	glypican 3 [Source:VGNC Symbol;Acc:VGNC:29525]	98.219917767198	-2.28669747134538	0.251398470255529	-9.09590845569229	9.3798984484633e-20	3.7285408579594e-19
ENSBTAG00000020407	MTSS1	MTSS I-BAR domain containing 1 [Source:VGNC Symbol;Acc:VGNC:31752]	224.434925237466	-2.38767979057009	0.109938782308111	-21.7182666611538	1.37883963556643e-104	7.80318677170555e-103
ENSBTAG00000020554	AIF1	allograft inflammatory factor 1 [Source:VGNC Symbol;Acc:VGNC:25759]	8.26328818610633	-2.35005707376261	0.269663163312153	-8.71478716224307	2.91305417557608e-18	1.07826348141829e-17
ENSBTAG00000020573	SCUBE2	signal peptide, CUB domain and EGF like domain containing 2 [Source:VGNC Symbol;Acc:VGNC:34372]	120.638874768327	-4.54603314975216	0.171050411241957	-26.5771541660993	1.24716569645148e-155	1.93407864692559e-153
ENSBTAG00000020578	PRDM6	PR/SET domain 6 [Source:VGNC Symbol;Acc:VGNC:33298]	13.2803310542961	-2.44525928488294	0.209584945944444	-11.667151349368	1.87600188151447e-31	1.22478613817191e-30
ENSBTAG00000020589	ENTPD1	ectonucleoside triphosphate diphosphohydrolase 1 [Source:VGNC Symbol;Acc:VGNC:97269]	24.4508470911087	-2.61692005025349	0.195943269023892	-13.3554985751228	1.10019037883611e-40	1.04847352862586e-39
ENSBTAG00000020649	CIITA	class II major histocompatibility complex transactivator [Source:VGNC Symbol;Acc:VGNC:27366]	17.4781084534514	-2.42082852668339	0.191019419664457	-12.673206373131	8.32410046516802e-37	6.88829408555588e-36
ENSBTAG00000020665	GFRA2	GDNF family receptor alpha 2 [Source:VGNC Symbol;Acc:VGNC:29333]	16.689149832405	-2.66937308818181	0.227358615766768	-11.7408046278754	7.87337851405624e-32	5.2028784082095e-31
ENSBTAG00000020704	RAMP3	receptor activity modifying protein 3 [Source:VGNC Symbol;Acc:VGNC:33708]	35.9744851019578	-2.13155470672639	0.225203748457535	-9.46500545095644	2.93545749952082e-21	1.25142084976002e-20
ENSBTAG00000020707	ADGRG6	adhesion G protein-coupled receptor G6 [Source:VGNC Symbol;Acc:VGNC:25669]	27.5242381741299	-2.59682775821379	0.190762971706919	-13.6128502034632	3.35884636405524e-42	3.37893718897924e-41
ENSBTAG00000020755	SELP	selectin P [Source:VGNC Symbol;Acc:VGNC:34424]	51.2896909541185	-2.23497983021775	0.236683893679859	-9.44288939762335	3.62638771085632e-21	1.53828403748971e-20
ENSBTAG00000020773	CTSW	cathepsin W [Source:VGNC Symbol;Acc:VGNC:27819]	12.8262401948949	-5.26285142699982	0.427509542113035	-12.3104887928053	7.95400042504616e-35	5.98856992909686e-34
ENSBTAG00000020856	HFM1	helicase for meiosis 1 [Source:VGNC Symbol;Acc:VGNC:29832]	22.0695460685901	-5.20772866780723	0.346314498998485	-15.0375704247659	4.16559898240205e-51	5.83819453625151e-50
ENSBTAG00000020939	PLAC9	placenta associated 9 [Source:VGNC Symbol;Acc:VGNC:32970]	117.274030656582	-2.17671801689737	0.17386614622908	-12.5195045965383	5.83985023853548e-36	4.63655349130893e-35
ENSBTAG00000020956	MPPED2	metallophosphoesterase domain containing 2 [Source:VGNC Symbol;Acc:VGNC:31588]	10.0708962880796	-2.81512204411172	0.25876085743381	-10.8792422162684	1.44761367570795e-27	8.06624120467971e-27
ENSBTAG00000020989	SUSD4	sushi domain containing 4 [Source:VGNC Symbol;Acc:VGNC:35489]	17.5218385144127	-2.05314259531682	0.35094294583356	-5.85036006476834	4.90509991192697e-09	1.10035314762953e-08
ENSBTAG00000021077	BOLA-DQB	major histocompatibility complex, class II, DQ beta [Source:NCBI gene (formerly Entrezgene);Acc:282495]	11.6431595463188	-3.14452492748988	0.300585867707383	-10.461319926561	1.30031485480713e-25	6.69269813847064e-25
ENSBTAG00000021097	PELI3	pellino E3 ubiquitin protein ligase family member 3 [Source:VGNC Symbol;Acc:VGNC:32742]	7.58981437519335	-2.05555528249007	0.213836134132725	-9.61275927862699	7.06303791019716e-22	3.10300719961973e-21
ENSBTAG00000021127	GNA14	G protein subunit alpha 14 [Source:VGNC Symbol;Acc:VGNC:29447]	72.8688583481181	-4.03293150030488	0.241123628003822	-16.725575729314	8.53474475160758e-63	1.73027821865783e-61
ENSBTAG00000021263	CYP4V2	cytochrome P450, family 4, subfamily V, polypeptide 2 [Source:NCBI gene (formerly Entrezgene);Acc:510156]	227.56172407407	-2.65554936519703	0.111011974226595	-23.9212876241312	1.83936577190349e-126	1.67663104445035e-124
ENSBTAG00000021302	CHAD	chondroadherin [Source:VGNC Symbol;Acc:VGNC:27264]	7.75117963462572	-2.28347850379083	0.237112685285759	-9.63035149738562	5.9525509326342e-22	2.62576323186498e-21
ENSBTAG00000021310	COL4A4	collagen type IV alpha 4 chain [Source:VGNC Symbol;Acc:VGNC:50083]	136.153294316789	-3.37664667766509	0.198738951881655	-16.9903617066262	9.67904628132464e-65	2.08623631128696e-63
ENSBTAG00000021313	RUNDC3B	RUN domain containing 3B [Source:VGNC Symbol;Acc:VGNC:34219]	36.4208683977186	-2.85201255626007	0.179333497971451	-15.9034011410077	6.00160252018519e-57	1.01508690784039e-55
ENSBTAG00000021316	COL4A3	collagen type IV alpha 3 chain [Source:VGNC Symbol;Acc:VGNC:55339]	82.7237225567723	-4.45189105722605	0.230721449606811	-19.2955230855772	5.85692432734315e-83	2.08147420811918e-81
ENSBTAG00000021325	SLC19A3	solute carrier family 19 member 3 [Source:VGNC Symbol;Acc:VGNC:56147]	6.52827335030318	-2.38337648824076	0.31813027390171	-7.49182546825811	6.79222064819313e-14	2.00310957668743e-13
ENSBTAG00000021333	REN	renin [Source:VGNC Symbol;Acc:VGNC:33865]	16.0184948808533	-3.25832991045845	0.348649070470971	-9.34558611057516	9.138192853324e-21	3.8113573475914e-20
ENSBTAG00000021467	IGFBP6	insulin like growth factor binding protein 6 [Source:VGNC Symbol;Acc:VGNC:30088]	670.519891792398	-2.15762370250701	0.17813085071833	-12.112577320583	9.06018223858323e-34	6.5016608239737e-33
ENSBTAG00000021483	OLFML1	olfactomedin like 1 [Source:VGNC Symbol;Acc:VGNC:32421]	240.648329789023	-2.82635730849608	0.19587301143437	-14.4295392601502	3.37326960994694e-47	4.06870832448247e-46
ENSBTAG00000021526	RPRM	reprimo, TP53 dependent G2 arrest mediator homolog [Source:VGNC Symbol;Acc:VGNC:34129]	7.5495838766653	-2.52695042281927	0.391657918147259	-6.45193242810724	1.10432820476816e-10	2.73357858481273e-10
ENSBTAG00000021576	LMOD1	leiomodin 1 [Source:VGNC Symbol;Acc:VGNC:30938]	210.744294323513	-2.85102157023823	0.139386203101646	-20.4541160229407	5.521397036523e-93	2.41505501879565e-91
ENSBTAG00000021654	GAS2	growth arrest specific 2 [Source:VGNC Symbol;Acc:VGNC:29257]	19.3860344176811	-2.40339196225625	0.17981676990804	-13.3657831996724	9.58210959872984e-41	9.17561914341885e-40
ENSBTAG00000021672	RGS1	regulator of G protein signaling 1 [Source:VGNC Symbol;Acc:VGNC:33910]	40.608466812866	-4.85966627550776	0.274687677834464	-17.6916063866409	4.8668005075118e-70	1.21324561294778e-68
ENSBTAG00000021713	MAMLD1	mastermind like domain containing 1 [Source:VGNC Symbol;Acc:VGNC:56928]	26.5646383869879	-2.746106409598	0.131273289382505	-20.9190035727404	3.59547879077088e-97	1.73820292472045e-95
ENSBTAG00000021743	ZNF704	zinc finger protein 704 [Source:VGNC Symbol;Acc:VGNC:37335]	9.97899342031863	-2.56741070838218	0.213575863079753	-12.0210714420639	2.75377321168465e-33	1.93200974857382e-32
ENSBTAG00000021764	GLRB	glycine receptor beta [Source:VGNC Symbol;Acc:VGNC:29415]	34.3246891681707	-2.05568414117838	0.164390041956826	-12.5049188911228	7.01714097860419e-36	5.56385660195967e-35
ENSBTAG00000021811	ANGPT4	angiopoietin 4 [Source:VGNC Symbol;Acc:VGNC:25889]	90.9803682597399	-3.04836850611977	0.185951096290356	-16.3933881914837	2.1322140617407e-60	4.04781686983238e-59
ENSBTAG00000021830	ENPP1	ectonucleotide pyrophosphatase/phosphodiesterase 1 [Source:VGNC Symbol;Acc:VGNC:28504]	163.571720851471	-3.07347480167471	0.230573370733958	-13.3297040846099	1.5551328104118e-40	1.47613997528834e-39
ENSBTAG00000021844	COCH	cochlin [Source:VGNC Symbol;Acc:VGNC:27545]	199.407157111835	-5.14742935953203	0.274292973862451	-18.7661728517818	1.42810523274826e-78	4.5596268941837e-77
ENSBTAG00000021880	COQ8A	coenzyme Q8A [Source:VGNC Symbol;Acc:VGNC:27616]	76.6479190489161	-2.20005727554992	0.138869869438185	-15.8425818678344	1.5819005900767e-56	2.63819482487512e-55
ENSBTAG00000021899	PDE9A	phosphodiesterase 9A [Source:VGNC Symbol;Acc:VGNC:32688]	38.2018280163615	-2.08474657899953	0.130583473337895	-15.9648577703634	2.24552985746412e-57	3.87483699826288e-56
ENSBTAG00000021968	MID2	midline 2 [Source:VGNC Symbol;Acc:VGNC:106822]	11.8163210074954	-2.02917562685592	0.201226782404753	-10.0840236205456	6.50082498633501e-24	3.11252410432343e-23
ENSBTAG00000022255	AR	androgen receptor [Source:VGNC Symbol;Acc:VGNC:26053]	32.8248408983251	-3.01817583509131	0.249394547156069	-12.1020121310133	1.03053812412835e-33	7.37307114452766e-33
ENSBTAG00000022671	None	None	16.6525043773035	-3.94917411899063	0.332775984311416	-11.8673651500492	1.74889281729232e-32	1.18994467984545e-31
ENSBTAG00000023144	PTPRC	protein tyrosine phosphatase receptor type C [Source:VGNC Symbol;Acc:VGNC:33546]	18.6524930326501	-3.30337045529622	0.240575023454649	-13.7311446876734	6.60811607097268e-43	6.77899604840934e-42
ENSBTAG00000023270	ENSBTAG00000023270	None	22.0926699290554	-3.00889463824365	0.275511213401903	-10.9211331222821	9.13489596774889e-28	5.13316671768892e-27
ENSBTAG00000023289	SLC26A10	solute carrier family 26 member 10 [Source:VGNC Symbol;Acc:VGNC:97312]	9.30018418944157	-3.43946549573867	0.32596564591325	-10.5516195920046	4.99289150857805e-26	2.61721323546666e-25
ENSBTAG00000023338	None	None	198.030949446744	-2.86732789179258	0.232303865167868	-12.3430055273535	5.31347030755397e-35	4.02589777553946e-34
ENSBTAG00000023600	APOD	apolipoprotein D [Source:VGNC Symbol;Acc:VGNC:26031]	751.532035663885	-3.66863700463856	0.290031603243282	-12.6490939732566	1.13172383685984e-36	9.2688026995496e-36
ENSBTAG00000024000	ATOH8	atonal bHLH transcription factor 8 [Source:VGNC Symbol;Acc:VGNC:26272]	30.6601763889403	-3.31821148228151	0.163366066325341	-20.3115099538073	1.01728437615175e-91	4.35390420631829e-90
ENSBTAG00000024081	ECM2	extracellular matrix protein 2 [Source:VGNC Symbol;Acc:VGNC:28312]	289.265462710114	-3.49318737506669	0.164908056002853	-21.1826363110257	1.38084295470639e-99	7.07667198375494e-98
ENSBTAG00000024379	LRRC17	leucine rich repeat containing 17 [Source:VGNC Symbol;Acc:VGNC:52798]	107.983718734814	-4.08116646028224	0.1983534003083	-20.5752281228298	4.57572439515612e-94	2.06183867934186e-92
ENSBTAG00000024560	STUM	stum, mechanosensory transduction mediator homolog [Source:VGNC Symbol;Acc:VGNC:35429]	8.18986912161144	-3.34059327946426	0.294380910679366	-11.3478597228159	7.60002755730416e-30	4.67793448772005e-29
ENSBTAG00000024647	None	None	10.9349851541923	-4.61279308505837	0.33805303453691	-13.6451757972749	2.15692735042232e-42	2.18455211971102e-41
ENSBTAG00000025062	MAGEE2	MAGE family member E2 [Source:VGNC Symbol;Acc:VGNC:31144]	22.6730670562362	-3.09612206469815	0.235680806323857	-13.136929192459	2.02269922021937e-39	1.83673394590414e-38
ENSBTAG00000025071	TENM2	teneurin transmembrane protein 2 [Source:VGNC Symbol;Acc:VGNC:35742]	47.7519489793452	-2.55361983102028	0.175844600827933	-14.5220258057228	8.78743584471746e-48	1.08623986979059e-46
ENSBTAG00000025263	FHIP1A	FHF complex subunit HOOK interacting protein 1A [Source:VGNC Symbol;Acc:VGNC:28739]	15.6653236848917	-2.56019003970116	0.179328051428139	-14.2765731256891	3.06297100610811e-46	3.57876093776291e-45
ENSBTAG00000025522	UNC13C	unc-13 homolog C [Source:VGNC Symbol;Acc:VGNC:36665]	12.5794652378726	-4.58782042178069	0.314650896700582	-14.5806685119553	3.72847654787998e-48	4.65221927463269e-47
ENSBTAG00000025642	RYR3	ryanodine receptor 3 [Source:VGNC Symbol;Acc:VGNC:34235]	44.5143206472179	-2.04089185977323	0.249543976413999	-8.1784857687262	2.87432939929936e-16	9.61949757764397e-16
ENSBTAG00000025803	INSYN1	inhibitory synaptic factor 1 [Source:VGNC Symbol;Acc:VGNC:55116]	17.7265742522949	-2.02169120801501	0.167323920959213	-12.0824995997304	1.30685557067411e-33	9.30540391736404e-33
ENSBTAG00000026156	VGLL3	vestigial like family member 3 [Source:VGNC Symbol;Acc:VGNC:36792]	11.6540801474052	-2.27357731333333	0.217753398317248	-10.4410646672017	1.60994844945993e-25	8.23695511535524e-25
ENSBTAG00000026369	ENC1	ectodermal-neural cortex 1 [Source:VGNC Symbol;Acc:VGNC:28489]	499.358039811119	-2.85409660746233	0.12054432441159	-23.6767398332022	6.2619180399583e-124	5.45792432957241e-122
ENSBTAG00000026708	None	None	132.789588436963	-2.96848133549779	0.157760855363893	-18.8163364647755	5.54913361348026e-79	1.78604324740075e-77
ENSBTAG00000027204	ENSBTAG00000027204	None	5.59251259776643	-4.9846337377771	0.485166977779589	-10.2740581409513	9.22409849488808e-25	4.5627572546586e-24
ENSBTAG00000027246	UBD	ubiquitin D [Source:NCBI gene (formerly Entrezgene);Acc:512938]	18.9692274346177	-3.97722224338607	0.312539032205215	-12.7255217222743	4.26615671556614e-37	3.57991407874739e-36
ENSBTAG00000027321	CCDC18	coiled-coil domain containing 18 [Source:VGNC Symbol;Acc:VGNC:26875]	15.9489447226452	-2.04646753475855	0.192065781371437	-10.6550345415296	1.65183333171597e-26	8.80953185083536e-26
ENSBTAG00000027425	CCDC190	coiled-coil domain containing 190 [Source:VGNC Symbol;Acc:VGNC:26883]	6.32217107989359	-2.50339058396498	0.269519414143113	-9.28834975366821	1.56698924111888e-20	6.46335700455978e-20
ENSBTAG00000027684	FOLR2	folate receptor 2 (fetal) [Source:NCBI gene (formerly Entrezgene);Acc:507672]	9.15046150326221	-2.45416092361123	0.243282633270981	-10.0876946727129	6.26229181347518e-24	2.99951971699587e-23
ENSBTAG00000027875	CCDC141	coiled-coil domain containing 141 [Source:VGNC Symbol;Acc:VGNC:26852]	16.9401354894501	-2.62050504695125	0.187528235557105	-13.9739225891306	2.24891172164576e-44	2.44351727644877e-43
ENSBTAG00000030162	AXIN2	axin 2 [Source:VGNC Symbol;Acc:VGNC:26365]	41.6862662087822	-2.08311432983705	0.124476651703298	-16.7349804267097	7.28810857363159e-63	1.48257758905852e-61
ENSBTAG00000030259	RASGRF2	Ras protein specific guanine nucleotide releasing factor 2 [Source:VGNC Symbol;Acc:VGNC:33746]	21.3243992797107	-2.03370126724995	0.178210255836729	-11.4118082469573	3.65060324123416e-30	2.26922713709407e-29
ENSBTAG00000030493	RERGL	RERG like [Source:VGNC Symbol;Acc:VGNC:33874]	16.4023690370373	-7.23648116629478	0.448728984639561	-16.1266185470668	1.65856215728461e-58	2.96924898352857e-57
ENSBTAG00000030599	SMOC1	SPARC related modular calcium binding 1 [Source:VGNC Symbol;Acc:VGNC:35026]	72.8158048205853	-4.17329081794911	0.17617324625303	-23.6885617238113	4.73042671248305e-124	4.15338421865883e-122
ENSBTAG00000030690	RADIL	Rap associating with DIL domain [Source:VGNC Symbol;Acc:VGNC:33691]	14.6229869386572	-2.12665202287044	0.168071040552641	-12.6532924165741	1.07282873071187e-36	8.81062439713237e-36
ENSBTAG00000030845	MPEG1	macrophage expressed 1 [Source:NCBI gene (formerly Entrezgene);Acc:539997]	32.2884849215165	-3.77038733559862	0.262376218550763	-14.3701565501034	7.96509982912642e-47	9.53018607811609e-46
ENSBTAG00000030913	MX1	MX dynamin like GTPase 1 [Source:VGNC Symbol;Acc:VGNC:31770]	243.001549486847	-2.16956141154225	0.3400632254802	-6.37987659053292	1.77230745354565e-10	4.33138012746389e-10
ENSBTAG00000030932	IFI44L	interferon induced protein 44 like [Source:VGNC Symbol;Acc:VGNC:30046]	33.5035642816926	-2.08962177896936	0.276348766724941	-7.56153828270648	3.98330142918389e-14	1.18935016987203e-13
ENSBTAG00000031160	ENSBTAG00000031160	None	79.3522450952377	-5.50766816745915	0.400191283945446	-13.7625890128331	4.27923330609165e-43	4.42027032076474e-42
ENSBTAG00000031277	FOXL2	forkhead box L2 [Source:VGNC Symbol;Acc:VGNC:29093]	51.681104274799	-2.52662016191943	0.141428494578913	-17.8650007513843	2.209291162099e-71	5.66119007867471e-70
ENSBTAG00000031701	TAGAP	T cell activation RhoGTPase activating protein [Source:VGNC Symbol;Acc:VGNC:35584]	8.75460430053332	-2.94526499011873	0.225938164636851	-13.0357126466555	7.66474952585742e-39	6.79976033345196e-38
ENSBTAG00000031750	PLAC8B	placenta associated 8 B [Source:VGNC Symbol;Acc:VGNC:56782]	6.83215331454476	-4.63561451417339	0.507811740815943	-9.12860838295104	6.93854313819332e-20	2.77379121570695e-19
ENSBTAG00000031967	AMPH	amphiphysin [Source:VGNC Symbol;Acc:VGNC:25875]	13.2783900375851	-3.73300469998207	0.285815934698436	-13.0608697654341	5.50947000735433e-39	4.91693433167548e-38
ENSBTAG00000032265	RTP4	receptor transporter protein 4 [Source:VGNC Symbol;Acc:VGNC:53603]	17.1956059291229	-2.13089306542274	0.29432659646552	-7.23989299985799	4.49038865489336e-13	1.26730633250016e-12
ENSBTAG00000032481	DAPL1	death associated protein like 1 [Source:VGNC Symbol;Acc:VGNC:27879]	13.9552760235295	-4.90989515931525	0.403386467468413	-12.1716903150692	4.39877822512237e-34	3.20474745492289e-33
ENSBTAG00000032509	FAM166B	family with sequence similarity 166 member B [Source:VGNC Symbol;Acc:VGNC:28749]	13.5573430132391	-2.91667639770568	0.225886637816078	-12.9121245324857	3.8454278294804e-38	3.3225943351538e-37
ENSBTAG00000032517	BCL7A	BAF chromatin remodeling complex subunit BCL7A [Source:VGNC Symbol;Acc:VGNC:53891]	5.58982797424899	-2.44021136079086	0.233699753783147	-10.4416513979521	1.60002729305598e-25	8.19293563738485e-25
ENSBTAG00000032531	MUSTN1	musculoskeletal, embryonic nuclear protein 1 [Source:NCBI gene (formerly Entrezgene);Acc:616088]	277.176212426638	-3.83135955275187	0.194805588161482	-19.6676059907271	4.0862280501198e-86	1.57398868214453e-84
ENSBTAG00000032613	SCG5	secretogranin V [Source:VGNC Symbol;Acc:VGNC:34334]	57.3070957864552	-2.2983953196832	0.158924137855872	-14.4622166946572	2.09926518243139e-47	2.5631212212079e-46
ENSBTAG00000032617	FBXO44	F-box protein 44 [Source:NCBI gene (formerly Entrezgene);Acc:785057]	30.1147355019769	-2.7729877442884	0.170561479423802	-16.2579953788876	1.96047997164234e-59	3.58500633099253e-58
ENSBTAG00000033140	LRRC3B	leucine rich repeat containing 3B [Source:VGNC Symbol;Acc:VGNC:52799]	8.65704371784423	-2.51827453236728	0.236784266778869	-10.6353119091273	2.04144523743295e-26	1.08438156495493e-25
ENSBTAG00000033190	PGM5	phosphoglucomutase 5 [Source:VGNC Symbol;Acc:VGNC:32797]	195.054167020422	-3.71210379612155	0.11300127764364	-32.8501046495069	1.13510298860766e-236	5.89315860302783e-234
ENSBTAG00000033221	CCDC152	coiled-coil domain containing 152 [Source:VGNC Symbol;Acc:VGNC:26857]	519.573999572766	-2.92364036841969	0.14662130924656	-19.940078174471	1.82778877517704e-88	7.27520858812966e-87
ENSBTAG00000033248	CDH3	cadherin 3 [Source:VGNC Symbol;Acc:VGNC:27103]	259.469408891615	-3.66383202497822	0.113417383233029	-32.3039724647012	6.15171096059515e-229	3.06073252418611e-226
ENSBTAG00000033529	None	None	9.9958084388241	-6.66247921713101	0.43984818347999	-15.1472245819429	7.90343857858087e-52	1.12485053714939e-50
ENSBTAG00000033803	FABP7	fatty acid binding protein 7 [Source:VGNC Symbol;Acc:VGNC:28699]	31.1055626402809	-2.66206983302854	0.257614272148378	-10.3335494995218	4.96872069889433e-25	2.49711674518086e-24
ENSBTAG00000034349	IFI44	interferon induced protein 44 [Source:VGNC Symbol;Acc:VGNC:30045]	21.6655960785761	-2.54346018309271	0.350165873846963	-7.26358669721286	3.76958635411919e-13	1.06867594146575e-12
ENSBTAG00000034366	ENSBTAG00000034366	None	15.1881607289259	-2.0871311664323	0.288937615367057	-7.22346643506722	5.0678812251759e-13	1.42624486707107e-12
ENSBTAG00000034501	CFI	complement factor I [Source:VGNC Symbol;Acc:VGNC:27252]	22.1544066160394	-2.58060551406886	0.232635322080226	-11.0929221366432	1.35778607140946e-28	7.88969512345514e-28
ENSBTAG00000034586	MAL	mal, T cell differentiation protein [Source:NCBI gene (formerly Entrezgene);Acc:510077]	47.6285112103108	-3.54452954326766	0.190072344338079	-18.6483181212469	1.30312510650035e-77	4.09489918334755e-76
ENSBTAG00000034693	SYT1	synaptotagmin 1 [Source:VGNC Symbol;Acc:VGNC:35535]	99.1489035445919	-2.5412164607968	0.151188458192965	-16.8082702288914	2.12275677962083e-63	4.37031701818144e-62
ENSBTAG00000034963	MKS1	MKS transition zone complex subunit 1 [Source:VGNC Symbol;Acc:VGNC:58553]	23.3004405008436	-2.00568766805681	0.138807407897321	-14.4494281568925	2.52775762056048e-47	3.07685563171383e-46
ENSBTAG00000034987	MKKS	MKKS centrosomal shuttling protein [Source:VGNC Symbol;Acc:VGNC:105440]	34.7686910145913	-2.15624932972557	0.117775728451384	-18.3080958876484	7.13204680303085e-75	2.05709591485486e-73
ENSBTAG00000034998	SIMC1	SUMO interacting motifs containing 1 [Source:VGNC Symbol;Acc:VGNC:54482]	55.8516835500863	-2.29710309675766	0.113069361340027	-20.3158757556763	9.30751692704508e-92	3.9978798426563e-90
ENSBTAG00000035706	MYOCD	myocardin [Source:VGNC Symbol;Acc:VGNC:31834]	49.6972988709414	-2.0789805503582	0.179694346669885	-11.5695378785482	5.87985088613471e-31	3.78293639177449e-30
ENSBTAG00000037527	OAS1Z	2',5'-oligoadenylate synthetase 1, 40/46kDa [Source:NCBI gene (formerly Entrezgene);Acc:519922]	29.7517520895122	-3.42889796709537	0.458070355960403	-7.48552689009149	7.12606653079111e-14	2.09793788077359e-13
ENSBTAG00000037605	ENSBTAG00000037605	None	60.5364268943634	-4.64539940060464	0.228939193690322	-20.2909747593866	1.54501455852702e-91	6.588935301204e-90
ENSBTAG00000037649	VIPR2	vasoactive intestinal peptide receptor 2 [Source:VGNC Symbol;Acc:VGNC:36800]	116.218620347034	-2.66486338369102	0.170293613690328	-15.6486395816167	3.39397444953781e-55	5.46929134978826e-54
ENSBTAG00000037786	NALCN	sodium leak channel, non-selective [Source:VGNC Symbol;Acc:VGNC:31874]	6.22915688493339	-4.26390881256501	0.542424363153664	-7.86083572606248	3.81578943936451e-15	1.20222537455017e-14
ENSBTAG00000037810	OR10AK7	olfactory receptor family 10 subfamily AK member 7 [Source:NCBI gene (formerly Entrezgene);Acc:119645944]	4.35562762243636	-5.92730763415623	0.468822583051189	-12.6429652675436	1.22351093182491e-36	9.99312177627993e-36
ENSBTAG00000037937	ENSBTAG00000037937	None	22.5901404871163	-3.76522078583973	0.443714093262728	-8.48569122101403	2.14440176415226e-17	7.57582883601837e-17
ENSBTAG00000037965	ZSCAN23	zinc finger and SCAN domain containing 23 [Source:VGNC Symbol;Acc:VGNC:58433]	5.69744828639167	-3.39905535364962	0.316047726539646	-10.7548799381198	5.62071674188571e-27	3.04800084536137e-26
ENSBTAG00000038128	BOLA-DQA5	major histocompatibility complex, class II, DQ alpha 5 [Source:NCBI gene (formerly Entrezgene);Acc:282494]	26.4329685165243	-6.1069578477832	0.408131267731949	-14.9632197545671	1.27695443621495e-50	1.75265665779801e-49
ENSBTAG00000038131	None	None	32.3137674080936	-2.14435690355741	0.17253107386444	-12.4288156071077	1.82315521533936e-35	1.41918490393529e-34
ENSBTAG00000038326	ENSBTAG00000038326	None	11.1002739347465	-3.59844983571695	0.446624388456542	-8.05699359175744	7.81937477685506e-16	2.5623258564881e-15
ENSBTAG00000038625	ENSBTAG00000038625	None	11.1170841928584	-2.03599583486339	0.243564530972205	-8.3591639009858	6.31643056288452e-17	2.18558381197925e-16
ENSBTAG00000038639	None	None	5.99873223281107	-3.06119234824216	0.444946479084894	-6.87991138740553	5.98898026996026e-12	1.59630387061597e-11
ENSBTAG00000038865	TCEA3	transcription elongation factor A3 [Source:VGNC Symbol;Acc:VGNC:35681]	36.0961198282712	-2.73049682703896	0.215950748000672	-12.6440720966175	1.20640377319976e-36	9.86014199574149e-36
ENSBTAG00000038904	PRRT1	proline rich transmembrane protein 1 [Source:VGNC Symbol;Acc:VGNC:50003]	14.0312636479488	-2.9802051045007	0.247837213554475	-12.0248491409287	2.63068145741737e-33	1.85108823117388e-32
ENSBTAG00000039049	RAI2	retinoic acid induced 2 [Source:VGNC Symbol;Acc:VGNC:33697]	17.428828658549	-3.04148444056186	0.210262026084934	-14.4652103720016	2.00989530460084e-47	2.45651584772146e-46
ENSBTAG00000039292	ADRA2A	adrenoceptor alpha 2A [Source:VGNC Symbol;Acc:VGNC:106632]	10.7635411253366	-2.01499720869392	0.381488418212236	-5.28193547300012	1.27826223265631e-07	2.58795003732603e-07
ENSBTAG00000039302	ANGPTL6	angiopoietin like 6 [Source:VGNC Symbol;Acc:VGNC:25894]	26.6494938352579	-2.10367270874541	0.200982432424092	-10.4669481972756	1.22529666759255e-25	6.31202222076042e-25
ENSBTAG00000039321	SAO	amine oxidase, copper containing 3 [Source:NCBI gene (formerly Entrezgene);Acc:789307]	6.76577215293446	-3.24453701710327	0.292184280233564	-11.1044201779428	1.19389694142665e-28	6.95769808568845e-28
ENSBTAG00000039340	SCN4B	sodium voltage-gated channel beta subunit 4 [Source:VGNC Symbol;Acc:VGNC:34351]	28.0095886835597	-4.54304251604988	0.235415657006559	-19.2979624797144	5.58691077928316e-83	2.00340245091352e-81
ENSBTAG00000039711	ZFP62	ZFP62 zinc finger protein [Source:VGNC Symbol;Acc:VGNC:37166]	32.038662398172	-2.11090300910252	0.13006003959294	-16.2302196409381	3.08354088802223e-59	5.63005531251888e-58
ENSBTAG00000039861	OAS1Y	2',5'-oligoadenylate synthetase 1, 40/46kDa [Source:NCBI gene (formerly Entrezgene);Acc:654488]	79.0210893412408	-2.33328447377551	0.345838251138349	-6.74675073128942	1.51192690017586e-11	3.94190373689954e-11
ENSBTAG00000039995	ENSBTAG00000039995	None	149.609073784389	-4.92246174569497	0.166203804679506	-29.6170220362107	9.02184070245153e-193	2.69324499569934e-190
ENSBTAG00000040078	FLVCR2	feline leukemia virus subgroup C cellular receptor family, member 2 [Source:NCBI gene (formerly Entrezgene);Acc:507318]	21.847466609482	-2.41934840339603	0.176611242791444	-13.6987224887658	1.03326255831221e-42	1.05544809313995e-41
ENSBTAG00000040147	SYNDIG1	synapse differentiation inducing 1 [Source:VGNC Symbol;Acc:VGNC:35519]	20.3684355581184	-6.25558932276719	0.469591563884763	-13.3213409351244	1.73954748543878e-40	1.64725904231756e-39
ENSBTAG00000040193	COLQ	collagen like tail subunit of asymmetric acetylcholinesterase [Source:VGNC Symbol;Acc:VGNC:27580]	5.86923327191129	-3.43809208320087	0.344713085585047	-9.97377885253685	1.98528451996613e-23	9.34053682147974e-23
ENSBTAG00000040253	ADRA1B	adrenoceptor alpha 1B [Source:VGNC Symbol;Acc:VGNC:25694]	42.7529970224376	-2.20360554636269	0.182998225782891	-12.0416771088101	2.14548961022627e-33	1.51593440447999e-32
ENSBTAG00000040277	H4C4	H4 clustered histone 4 [Source:VGNC Symbol;Acc:VGNC:83562]	24.4188604589614	-2.44486871642885	0.172741910786233	-14.1533036499426	1.78185751270652e-45	2.0129764010623e-44
ENSBTAG00000040296	GPR21	G protein-coupled receptor 21 [Source:VGNC Symbol;Acc:VGNC:59218]	7.75148168404911	-2.59301600138725	0.263579924141954	-9.83768399595848	7.74737272427372e-23	3.55539499233484e-22
ENSBTAG00000040323	ENSBTAG00000040323	None	70.5089536818309	-4.52142007141088	0.252297102833159	-17.9210146317092	8.0840160853613e-72	2.12156562802855e-70
ENSBTAG00000040496	KCNB2	potassium voltage-gated channel subfamily B member 2 [Source:VGNC Symbol;Acc:VGNC:30431]	7.48415149114766	-4.07253095100068	0.348082849046391	-11.6998897307287	1.27619223659525e-31	8.37768636458708e-31
ENSBTAG00000044018	ENSBTAG00000044018	None	11.2256684513549	-2.33547873765194	0.200590697158895	-11.6430062347404	2.49078586979638e-31	1.62172704859534e-30
ENSBTAG00000044027	ITGBL1	integrin subunit beta like 1 [Source:VGNC Symbol;Acc:VGNC:53818]	33.798364360001	-4.76516939500026	0.51208983584895	-9.30533875389363	1.33565878473293e-20	5.52828476550984e-20
ENSBTAG00000044046	SGCD	sarcoglycan delta [Source:VGNC Symbol;Acc:VGNC:34537]	11.6458372029455	-2.39493695887034	0.187557096911857	-12.769108705046	2.43931651388612e-37	2.0672731364311e-36
ENSBTAG00000044171	None	None	10.2814831892041	-4.87615114120318	0.531580999338558	-9.1729221835817	4.60366767459276e-20	1.85592152945011e-19
ENSBTAG00000045567	PRR15	proline rich 15 [Source:VGNC Symbol;Acc:VGNC:33393]	11.6723390810437	-2.29929792287985	0.28646562187871	-8.0264357998719	1.00345307122862e-15	3.26669387228487e-15
ENSBTAG00000045879	CALHM5	calcium homeostasis modulator family member 5 [Source:VGNC Symbol;Acc:VGNC:26711]	6.44483015283934	-2.08768154234104	0.229707844120845	-9.08842077348803	1.00487966527297e-19	3.98911837866506e-19
ENSBTAG00000046095	None	None	9.02287368719182	-3.40628673439409	0.297131779135847	-11.4638923655378	2.00305897193598e-30	1.25556573143767e-29
ENSBTAG00000046193	ENSBTAG00000046193	None	31.8894210572922	-2.07281872374412	0.328088740185842	-6.31785998681331	2.65210123447551e-10	6.41977312809083e-10
ENSBTAG00000046257	GIMAP4	GTPase, IMAP family member 4 [Source:NCBI gene (formerly Entrezgene);Acc:510751]	5.7638788008161	-4.02809675497402	0.454222686018448	-8.86811002392431	7.43978029937325e-19	2.83015025660452e-18
ENSBTAG00000046265	None	None	8.36267919940522	-2.2072925476952	0.194328611379888	-11.3585566840707	6.72464361811065e-30	4.15196325976522e-29
ENSBTAG00000046556	None	None	187.645336234296	-2.03382762658077	0.143610894652187	-14.1620705831999	1.57290411242544e-45	1.78028891056608e-44
ENSBTAG00000046803	GAS1	growth arrest specific 1 [Source:VGNC Symbol;Acc:VGNC:29256]	138.472893615898	-2.19701154892298	0.206765309038913	-10.625629411119	2.26479193332078e-26	1.20034977699882e-25
ENSBTAG00000046838	ENSBTAG00000046838	None	7.63332704487209	-4.83730027067915	0.370936293193827	-13.0407845213234	7.17152927061103e-39	6.37166897472964e-38
ENSBTAG00000046924	SEMA3G	semaphorin 3G [Source:VGNC Symbol;Acc:VGNC:34432]	49.5460495064598	-2.18704020447233	0.190987210039218	-11.4512390857128	2.3180803914514e-30	1.44998417780624e-29
ENSBTAG00000047062	LRP3	LDL receptor related protein 3 [Source:VGNC Symbol;Acc:VGNC:30991]	20.6963020439368	-2.98741405658292	0.160668874707043	-18.59360789095	3.61989085699278e-77	1.11982167677075e-75
ENSBTAG00000047088	ENSBTAG00000047088	None	8.02641375331613	-2.97204012388948	0.311604966213463	-9.53784581807179	1.45829920375219e-21	6.30012691461828e-21
ENSBTAG00000047374	None	None	6.5487410087427	-2.42592173174344	0.299891733468899	-8.08932511637581	5.99962297297574e-16	1.97413882392679e-15
ENSBTAG00000047420	BTNL9	butyrophilin like 9 [Source:NCBI gene (formerly Entrezgene);Acc:100125313]	5.57436209948976	-4.26177261016488	0.481857393376487	-8.84446865140254	9.1964864607937e-19	3.48177694446219e-18
ENSBTAG00000047473	ENSBTAG00000047473	None	10.0475377934804	-2.37273442712907	0.321800897896801	-7.37329958566488	1.66455849061085e-13	4.80921677628457e-13
ENSBTAG00000047613	HTRA3	HtrA serine peptidase 3 [Source:VGNC Symbol;Acc:VGNC:59337]	152.951983637666	-2.1816155042924	0.224451020273935	-9.71978430585795	2.48306919681571e-22	1.11341829812904e-21
ENSBTAG00000047944	GATA5	GATA binding protein 5 [Source:VGNC Symbol;Acc:VGNC:29269]	19.466780266813	-2.51473158437211	0.343768143091475	-7.31519669553253	2.57004651833815e-13	7.33482922454011e-13
ENSBTAG00000048122	CFD	complement factor D [Source:VGNC Symbol;Acc:VGNC:97253]	19.630445714495	-2.024310751307	0.222116902433736	-9.11371772758673	7.96062400411082e-20	3.16965025785553e-19
ENSBTAG00000048135	ENSBTAG00000048135	None	37.2485778072213	-5.49712756492634	0.42827249476382	-12.8355839614632	1.03618707265104e-37	8.84425291960402e-37
ENSBTAG00000000067	SDF2L1	stromal cell derived factor 2 like 1 [Source:VGNC Symbol;Acc:VGNC:34386]	31.1805080431367	3.65532962868632	0.222056211473537	16.4612807019899	6.96118831915756e-61	1.33854347373688e-59
ENSBTAG00000000088	ALCAM	activated leukocyte cell adhesion molecule [Source:VGNC Symbol;Acc:VGNC:25805]	98.3647018114386	2.07628480526356	0.11673113397741	17.7868982722755	8.92875367574043e-71	2.26365706246319e-69
ENSBTAG00000000109	NPTXR	neuronal pentraxin receptor [Source:VGNC Symbol;Acc:VGNC:32220]	28.2954008755532	3.51836291787837	0.295509846941254	11.9060767493741	1.10033729866312e-32	7.52096604655774e-32
ENSBTAG00000000163	DDIT4	DNA damage inducible transcript 4 [Source:VGNC Symbol;Acc:VGNC:27948]	902.983644361456	3.7270019927325	0.146934620832314	25.3650363108491	6.13394647139616e-142	7.62973487655641e-140
ENSBTAG00000000253	PTPRF	protein tyrosine phosphatase receptor type F [Source:VGNC Symbol;Acc:VGNC:33550]	239.123538671918	2.20446493068922	0.135973065754385	16.2125117828208	4.11404904355188e-59	7.48869811418491e-58
ENSBTAG00000000283	CSF1	colony stimulating factor 1 [Source:VGNC Symbol;Acc:VGNC:27753]	52.0322444791558	2.12824650551571	0.165917392068381	12.8271453582068	1.15543441840755e-37	9.85503027871752e-37
ENSBTAG00000000446	ATP11A	ATPase phospholipid transporting 11A [Source:VGNC Symbol;Acc:VGNC:26274]	75.0839834694163	2.07382380010211	0.0941930052277757	22.0167494930991	1.99038588534877e-107	1.20036352812877e-105
ENSBTAG00000000470	IBSP	integrin binding sialoprotein [Source:VGNC Symbol;Acc:VGNC:30021]	22.8784424103555	7.83942089489835	0.638643591928409	12.2751108661827	1.23222900758358e-34	9.20846403338487e-34
ENSBTAG00000000516	OTOR	otoraplin [Source:VGNC Symbol;Acc:VGNC:50240]	26.5161716860343	6.18112994227367	0.332547568502375	18.5872053436155	4.07883851225931e-77	1.25853774353717e-75
ENSBTAG00000000524	CSTB	cystatin B (stefin B) [Source:NCBI gene (formerly Entrezgene);Acc:512805]	390.53474152257	2.57367748588214	0.125622208449691	20.4874402197191	2.78664527828327e-93	1.22787200250851e-91
ENSBTAG00000000571	ARHGAP27	Rho GTPase activating protein 27 [Source:VGNC Symbol;Acc:VGNC:26085]	52.5984776912989	2.14328525372214	0.142614803082512	15.0284907835417	4.77767177664044e-51	6.64920497492581e-50
ENSBTAG00000000648	ADAMTS5	ADAM metallopeptidase with thrombospondin type 1 motif 5 [Source:VGNC Symbol;Acc:VGNC:50085]	56.3225363717711	2.60029320630395	0.153466242378178	16.9437471460088	2.14045550947347e-64	4.5560034293445e-63
ENSBTAG00000000671	PARP3	poly(ADP-ribose) polymerase family member 3 [Source:HGNC Symbol;Acc:HGNC:273]	63.9962700682509	2.42232544176564	0.220074573191948	11.0068392119652	3.54213369713847e-28	2.02086089238082e-27
ENSBTAG00000000711	NDRG1	N-myc downstream regulated 1 [Source:VGNC Symbol;Acc:VGNC:53868]	1724.11698070411	3.82524432048425	0.181714078418242	21.0508968472981	2.24393613671591e-98	1.11645172535519e-96
ENSBTAG00000000717	PLPP2	phospholipid phosphatase 2 [Source:VGNC Symbol;Acc:VGNC:33045]	29.5710248649092	3.55538445971514	0.194918313734682	18.2403817865706	2.46729005073909e-74	6.99807850258324e-73
ENSBTAG00000000720	CTSL	cathepsin L [Source:NCBI gene (formerly Entrezgene);Acc:515200]	13.5123869707863	3.6970516166098	0.300425701136955	12.3060430669493	8.40436115592381e-35	6.31570022422191e-34
ENSBTAG00000000793	LAMC2	laminin subunit gamma 2 [Source:VGNC Symbol;Acc:VGNC:30774]	12.4229365243108	2.66850699749802	0.508315791117563	5.24970312575013	1.52344528797513e-07	3.06873484880415e-07
ENSBTAG00000000813	HOMER3	homer scaffold protein 3 [Source:VGNC Symbol;Acc:VGNC:29903]	131.812832180969	2.12939104386323	0.112834192227949	18.8718596891393	1.94337594163397e-79	6.35776770384966e-78
ENSBTAG00000000816	PRDM1	PR/SET domain 1 [Source:VGNC Symbol;Acc:VGNC:33288]	152.48255365617	2.05368248686624	0.136150104998236	15.0839581570125	2.06508608721796e-51	2.90792369899407e-50
ENSBTAG00000000836	KRT8	keratin 8 [Source:VGNC Symbol;Acc:VGNC:50407]	69.9415130011432	3.39011276452136	0.392713925454596	8.63252496227896	6.00122413395771e-18	2.18410903333097e-17
ENSBTAG00000000859	SLC38A1	solute carrier family 38 member 1 [Source:VGNC Symbol;Acc:VGNC:34846]	80.6950089242313	3.1027465332502	0.11035861000146	28.1151287897623	6.39945265629183e-174	1.34062919594352e-171
ENSBTAG00000000873	SLC13A3	solute carrier family 13 member 3 [Source:VGNC Symbol;Acc:VGNC:34675]	8.19163682603857	3.14587477655424	0.341018335249414	9.22494321090804	2.83711199420801e-20	1.15782482306349e-19
ENSBTAG00000000894	PGK1	phosphoglycerate kinase 1 [Source:VGNC Symbol;Acc:VGNC:32789]	2135.27796468694	3.8529377828613	0.0838882582914554	45.9294049171331	0	0
ENSBTAG00000000898	F2RL2	coagulation factor II thrombin receptor like 2 [Source:VGNC Symbol;Acc:VGNC:28685]	40.0832921119948	2.74054894378867	0.177714997384872	15.421033588142	1.18197405148289e-53	1.78206466524712e-52
ENSBTAG00000000917	BMP1	bone morphotic protein 1 [Source:VGNC Symbol;Acc:VGNC:26514]	382.408544898995	2.0086664740386	0.109139328385936	18.4046072460296	1.20656191780802e-75	3.5574212001347e-74
ENSBTAG00000000973	KCNJ15	potassium inwardly rectifying channel subfamily J member 15 [Source:VGNC Symbol;Acc:VGNC:30458]	5.33521272097978	3.52084697675708	0.331166003711116	10.6316679166996	2.12281543708018e-26	1.12660173929664e-25
ENSBTAG00000001001	ANKRD55	ankyrin repeat domain 55 [Source:VGNC Symbol;Acc:VGNC:25938]	6.38985415583458	3.02253759012593	0.422803711214865	7.14879626160589	8.75421453775291e-13	2.42989483485141e-12
ENSBTAG00000001060	CXCR4	C-X-C motif chemokine receptor 4 [Source:VGNC Symbol;Acc:VGNC:27856]	1112.83232720885	3.96981138759392	0.163326363763112	24.3060048367435	1.69371810398266e-130	1.67146180823611e-128
ENSBTAG00000001078	SRL	sarcalumenin [Source:HGNC Symbol;Acc:HGNC:11295]	62.7647720954651	3.04930883414916	0.156241060701427	19.5166931180551	7.92013240213829e-85	2.98341643577077e-83
ENSBTAG00000001079	ENSBTAG00000001079	None	6.81730502276806	2.07008152942872	0.31248660532723	6.6245448417252	3.48319770723638e-11	8.88926347982681e-11
ENSBTAG00000001156	ST3GAL1	ST3 beta-galactoside alpha-2,3-sialyltransferase 1 [Source:VGNC Symbol;Acc:VGNC:35331]	41.3417615415094	2.47949797682055	0.145674946656705	17.0207577467915	5.76201033430391e-65	1.24645227177397e-63
ENSBTAG00000001343	DEPDC1	DEP domain containing 1 [Source:VGNC Symbol;Acc:VGNC:55165]	13.8829204832073	2.11519633662891	0.431655495447616	4.90019554699636	9.57413147130922e-07	1.8283176699009e-06
ENSBTAG00000001446	ABRACL	ABRA C-terminal like [Source:VGNC Symbol;Acc:VGNC:25513]	59.4035794720262	2.48814190540375	0.153900373606375	16.1672245953578	8.58810079487362e-59	1.54676488071774e-57
ENSBTAG00000001517	KRT18	keratin 18 [Source:VGNC Symbol;Acc:VGNC:30719]	107.467894548178	5.08032748667681	0.330207323433554	15.3852659409569	2.05530307359568e-53	3.06779675022575e-52
ENSBTAG00000001579	AGO2	argonaute RISC catalytic component 2 [Source:VGNC Symbol;Acc:VGNC:50167]	185.812765200431	2.55469403406972	0.0980846047740476	26.0458207478618	1.50031077320734e-149	2.035819425326e-147
ENSBTAG00000001595	MT1E	metallothionein 1E [Source:NCBI gene (formerly Entrezgene);Acc:613358]	16.4626312142069	2.29314036749019	0.352697438176293	6.50172107670364	7.9406230553753e-11	1.98241647301351e-10
ENSBTAG00000001601	PKM	pyruvate kinase M1/2 [Source:VGNC Symbol;Acc:VGNC:55132]	4092.50594866037	2.79305796377886	0.0900441621994715	31.0187567472892	3.0113831141227e-211	1.12371643017935e-208
ENSBTAG00000001602	IL4R	interleukin 4 receptor [Source:VGNC Symbol;Acc:VGNC:30163]	200.345270770507	2.76883035006822	0.105402091497971	26.2692163952129	4.31214770257305e-152	6.20377779715961e-150
ENSBTAG00000001687	STC1	stanniocalcin 1 [Source:VGNC Symbol;Acc:VGNC:35377]	1645.14117912267	4.43233181448293	0.148577209137021	29.8318419105271	1.51015005003396e-195	4.62376967883475e-193
ENSBTAG00000001710	CMTM8	CKLF like MARVEL transmembrane domain containing 8 [Source:VGNC Symbol;Acc:VGNC:27488]	39.1635282608846	2.48554500603849	0.149468390750359	16.6292350747914	4.28023720675754e-62	8.46197226587612e-61
ENSBTAG00000001795	LONP1	lon peptidase 1, mitochondrial [Source:VGNC Symbol;Acc:VGNC:30947]	304.326601682491	2.04724413271878	0.0874123070139379	23.4205480058128	2.63937421945883e-121	2.17357017617641e-119
ENSBTAG00000001823	STC2	stanniocalcin 2 [Source:VGNC Symbol;Acc:VGNC:35378]	56.8377146729784	7.44243597976316	0.355629957252893	20.927472019661	3.01044204103627e-97	1.46128814682984e-95
ENSBTAG00000001824	SLC2A6	solute carrier family 2 member 6 [Source:VGNC Symbol;Acc:VGNC:34802]	31.6909527242605	3.17056669690526	0.178384884933886	17.7737407408725	1.12904510387404e-70	2.85030181508667e-69
ENSBTAG00000001829	SLC17A9	solute carrier family 17 member 9 [Source:VGNC Symbol;Acc:VGNC:34704]	26.8347505346748	3.03516895872939	0.246754844814374	12.3003419082314	9.01915517438529e-35	6.76493291063661e-34
ENSBTAG00000001835	GJA1	gap junction protein alpha 1 [Source:VGNC Symbol;Acc:VGNC:29370]	1744.2886343247	2.22998659456689	0.0877361292477017	25.4169703369414	1.63745340738403e-142	2.05819275132344e-140
ENSBTAG00000001911	ENSBTAG00000001911	None	30.560872664835	2.17708274518818	0.359490394864874	6.05602479589617	1.39526504134411e-09	3.24015166446714e-09
ENSBTAG00000001938	CKS2	CDC28 protein kinase regulatory subunit 2 [Source:VGNC Symbol;Acc:VGNC:27388]	59.1479302837304	2.55262866792507	0.258400037855133	9.87859246892274	5.15519008921953e-23	2.38320266571314e-22
ENSBTAG00000001945	ARG2	arginase 2 [Source:VGNC Symbol;Acc:VGNC:26071]	24.1828707243424	2.54620331847837	0.213235770101439	11.940788908292	7.25319523176901e-33	4.99771519114563e-32
ENSBTAG00000001950	RDH11	retinol dehydrogenase 11 [Source:VGNC Symbol;Acc:VGNC:55139]	50.3001636512414	2.60433401889266	0.134896190491479	19.3062087921391	4.7627751434939e-83	1.71819631385077e-81
ENSBTAG00000001981	SLC6A17	solute carrier family 6 member 17 [Source:VGNC Symbol;Acc:VGNC:50163]	10.4598824437547	2.43678944491249	0.305632424114838	7.97294152271257	1.54941500648831e-15	4.9990717623553e-15
ENSBTAG00000002027	FAM167B	family with sequence similarity 167 member B [Source:VGNC Symbol;Acc:VGNC:28751]	7.41132409430692	2.6793599604719	0.385400558159042	6.95214343557388	3.59777314052393e-12	9.68462783385849e-12
ENSBTAG00000002087	IL36A	interleukin 36 alpha [Source:VGNC Symbol;Acc:VGNC:59221]	14.331760807901	7.0105039818908	0.576488422425679	12.1607021219834	5.03242866073167e-34	3.64416195499071e-33
ENSBTAG00000002215	GFPT2	glutamine-fructose-6-phosphate transaminase 2 [Source:VGNC Symbol;Acc:VGNC:29331]	150.768139527133	2.35245979260092	0.274138270094478	8.58128925884802	9.38156368481221e-18	3.37832484801998e-17
ENSBTAG00000002346	HSD3B7	hydroxy-delta-5-steroid dehydrogenase, 3 beta- and steroid delta-isomerase 7 [Source:VGNC Symbol;Acc:VGNC:29978]	116.127649619878	2.13186262599651	0.159526534735261	13.3636866715271	9.85592187598268e-41	9.43025345521708e-40
ENSBTAG00000002435	PTPRE	protein tyrosine phosphatase receptor type E [Source:VGNC Symbol;Acc:VGNC:33549]	79.9294165671687	2.96241139261561	0.113545702885035	26.0900352663723	4.730284291351e-150	6.49245111758876e-148
ENSBTAG00000002473	ANGPTL4	angiopoietin like 4 [Source:VGNC Symbol;Acc:VGNC:25893]	304.38384297631	4.03846936225396	0.193481114494331	20.8726798623661	9.48637854076273e-97	4.53107384620991e-95
ENSBTAG00000002605	TRIM16	tripartite motif containing 16 [Source:VGNC Symbol;Acc:VGNC:107280]	30.4936977713999	2.58562882640384	0.165906296174303	15.5848746312036	9.22441413663446e-55	1.44742088312158e-53
ENSBTAG00000002620	DNA2	DNA replication helicase/nuclease 2 [Source:VGNC Symbol;Acc:VGNC:28118]	9.53940036253447	2.80743776294599	0.306889502598079	9.1480410348958	5.79752769860135e-20	2.32309658553687e-19
ENSBTAG00000002639	ZDHHC7	zinc finger DHHC-type palmitoyltransferase 7 [Source:VGNC Symbol;Acc:VGNC:37145]	105.947567448595	2.46298373960646	0.129764488517763	18.9804141929732	2.4763611489724e-80	8.28297716523235e-79
ENSBTAG00000002670	DEPP1	DEPP1 autophagy regulator [Source:VGNC Symbol;Acc:VGNC:49544]	194.213872365699	2.11874260785437	0.167169582585224	12.6742112715046	8.21811493642077e-37	6.81002848409441e-36
ENSBTAG00000002680	TMEM132E	transmembrane protein 132E [Source:VGNC Symbol;Acc:VGNC:35968]	30.5544640449305	3.80300836792333	0.219484218117914	17.3270242413522	2.94160230412715e-67	6.83378854349851e-66
ENSBTAG00000002699	KIT	KIT proto-onco, receptor tyrosine kinase [Source:VGNC Symbol;Acc:VGNC:30618]	565.24721772503	2.16895995686742	0.123702033868057	17.5337453156257	7.91780187347933e-69	1.89471888118671e-67
ENSBTAG00000002781	None	None	10.6614424394131	3.07410202297309	0.237672430931552	12.9341969151585	2.88623190632901e-38	2.50468715068857e-37
ENSBTAG00000002912	None	None	116.020447721274	2.28187023143093	0.152175997970121	14.9949417902221	7.92321270314267e-51	1.09757636761284e-49
ENSBTAG00000002936	PRRX2	paired related homeobox 2 [Source:VGNC Symbol;Acc:VGNC:58400]	8.51079581649235	2.42384712597742	0.258547036272782	9.37487878770393	6.92552989780411e-21	2.90371322014322e-20
ENSBTAG00000002981	PIMREG	PICALM interacting mitotic regulator [Source:VGNC Symbol;Acc:VGNC:32902]	17.6136074714889	2.11647835466492	0.462317715929843	4.57797372183353	4.6950165544588e-06	8.48670794380754e-06
ENSBTAG00000003074	SLC16A6	solute carrier family 16 member 6 [Source:VGNC Symbol;Acc:VGNC:34692]	24.6534749405575	4.01208954248794	0.276565504937009	14.506832814894	1.09668555152347e-47	1.34866345733695e-46
ENSBTAG00000003165	ADAMTS9	ADAM metallopeptidase with thrombospondin type 1 motif 9 [Source:VGNC Symbol;Acc:VGNC:25630]	447.558986775683	2.35595922699026	0.150841284559085	15.6187958348195	5.42199579976284e-55	8.64406566688493e-54
ENSBTAG00000003191	FSCN1	fascin actin-bundling protein 1 [Source:VGNC Symbol;Acc:VGNC:29126]	1631.05983184133	2.09946143910231	0.110556195417785	18.9899935609087	2.06353832378192e-80	6.92154806861795e-79
ENSBTAG00000003312	CHST15	carbohydrate sulfotransferase 15 [Source:VGNC Symbol;Acc:VGNC:27343]	423.800743721005	3.13128552077208	0.111761030405198	28.0176865712438	9.89414819066027e-173	1.93682005810942e-170
ENSBTAG00000003436	RHBDF2	rhomboid 5 homolog 2 [Source:VGNC Symbol;Acc:VGNC:33934]	65.5874256061391	2.4524526310257	0.103756097398758	23.6367085165162	1.61704019796516e-123	1.39920847854362e-121
ENSBTAG00000003440	FRRS1	ferric chelate reductase 1 [Source:NCBI gene (formerly Entrezgene);Acc:516522]	19.3758619337396	2.89502596118263	0.241230694814316	12.0010679545198	3.50741193866471e-33	2.4463788527801e-32
ENSBTAG00000003595	FAM216B	family with sequence similarity 216 member B [Source:VGNC Symbol;Acc:VGNC:28796]	23.4249910072143	6.90867272347555	0.385281522235917	17.9314924925084	6.6957907598548e-72	1.76890348370412e-70
ENSBTAG00000003616	DCLRE1B	DNA cross-link repair 1B [Source:VGNC Symbol;Acc:VGNC:27917]	18.0291835772249	2.07936095029895	0.180014890057572	11.55104974724	7.29242272445131e-31	4.66910561676531e-30
ENSBTAG00000003661	ENSBTAG00000003661	None	16.3708091480974	2.47594978581584	0.200283032483062	12.3622543313809	4.18260107968806e-35	3.18523211049459e-34
ENSBTAG00000003695	WDR45B	WD repeat domain 45B [Source:VGNC Symbol;Acc:VGNC:36901]	283.797740256442	2.08506219114218	0.0685273761563636	30.4267040136565	2.43616735873323e-203	8.08063178628708e-201
ENSBTAG00000003721	CHST1	carbohydrate sulfotransferase 1 [Source:VGNC Symbol;Acc:VGNC:27337]	182.636402599881	3.32227716717343	0.131287965872131	25.305268042687	2.79503108075836e-141	3.40565980972812e-139
ENSBTAG00000003826	SCN1B	sodium voltage-gated channel beta subunit 1 [Source:VGNC Symbol;Acc:VGNC:34346]	54.0300787928903	2.18283316387587	0.154366814949417	14.1405597089707	2.13578886656248e-45	2.40825824887843e-44
ENSBTAG00000003836	ADAM19	ADAM metallopeptidase domain 19 [Source:VGNC Symbol;Acc:VGNC:25608]	352.430700099265	2.32164343984302	0.106604641465189	21.7780708976086	3.745130339289e-105	2.15002891256971e-103
ENSBTAG00000003955	MYO7A	myosin VIIA [Source:VGNC Symbol;Acc:VGNC:31830]	13.2194395175085	2.11959472952355	0.264996346117982	7.99858096375362	1.25861251905347e-15	4.08066578604874e-15
ENSBTAG00000003994	IGFBP3	insulin like growth factor binding protein 3 [Source:VGNC Symbol;Acc:VGNC:30085]	3694.20072957822	3.49524870854763	0.13907034204059	25.1329554329238	2.17071222329022e-139	2.5663836295355e-137
ENSBTAG00000004010	PAPPA	pappalysin 1 [Source:VGNC Symbol;Acc:VGNC:32572]	29.3771417273956	2.73652438035812	0.227745217246944	12.0157271069755	2.93774160998509e-33	2.05745293635378e-32
ENSBTAG00000004013	None	None	102.835967798719	4.83432515542623	0.199921491788441	24.181117858714	3.51549440062639e-129	3.38536440628062e-127
ENSBTAG00000004082	ENSBTAG00000004082	None	18.6265867232835	2.035723393226	0.177052634193934	11.4978430142766	1.35253241307966e-30	8.54076654922486e-30
ENSBTAG00000004093	None	None	17.7621166438273	2.31493106043286	0.190479599403914	12.1531705635522	5.5183273235574e-34	3.98876189894666e-33
ENSBTAG00000004221	ESM1	endothelial cell specific molecule 1 [Source:VGNC Symbol;Acc:VGNC:28602]	133.762367832414	4.72338848608655	0.379116278650081	12.4589440023655	1.25015015664046e-35	9.7888806691434e-35
ENSBTAG00000004256	ODC1	ornithine decarboxylase 1 [Source:NCBI gene (formerly Entrezgene);Acc:281365]	312.841541409151	2.24925205445646	0.123672336670141	18.1871881377618	6.52004484527162e-74	1.82760224172273e-72
ENSBTAG00000004259	HPCAL1	hippocalcin like 1 [Source:VGNC Symbol;Acc:VGNC:29937]	255.103422372485	2.20909151478852	0.0831453255328276	26.5690404196724	1.54772387705658e-155	2.36940651486316e-153
ENSBTAG00000004272	ISG12(B)	TLH29 protein-like [Source:NCBI gene (formerly Entrezgene);Acc:617420]	42.3167162312356	6.4009128048648	0.287066518352768	22.2976641149035	3.89297308759133e-110	2.51275630480692e-108
ENSBTAG00000004300	LRRC8E	leucine rich repeat containing 8 VRAC subunit E [Source:VGNC Symbol;Acc:VGNC:31033]	5.83034393045756	2.18847311821009	0.251761641403132	8.69263922022901	3.54115495812009e-18	1.30267810705212e-17
ENSBTAG00000004329	RELL1	RELT like 1 [Source:VGNC Symbol;Acc:VGNC:33860]	53.8851709407473	2.4389679107263	0.132774118701564	18.3693021996882	2.3136726029294e-75	6.73843037843415e-74
ENSBTAG00000004355	ROBO3	roundabout guidance receptor 3 [Source:VGNC Symbol;Acc:VGNC:34080]	9.17700396035694	3.91798944865618	0.337451825294654	11.6105149090099	3.64414501189602e-31	2.36236349549676e-30
ENSBTAG00000004386	SOCS1	suppressor of cytokine signaling 1 [Source:VGNC Symbol;Acc:VGNC:35119]	10.8212182493512	2.09258791497938	0.1875277977275	11.1588145348998	6.48505308479713e-29	3.83166842580715e-28
ENSBTAG00000004394	PKIB	cAMP-dependent protein kinase inhibitor beta [Source:VGNC Symbol;Acc:VGNC:32941]	71.2276586616065	2.42380409357269	0.18293593814468	13.2494692850115	4.54405234358231e-40	4.23249056433045e-39
ENSBTAG00000004459	TMEM45A	transmembrane protein 45A [Source:NCBI gene (formerly Entrezgene);Acc:509461]	177.058397364899	2.97956426242911	0.126731658179787	23.5108125722002	3.16190491261605e-122	2.67775223840767e-120
ENSBTAG00000004505	NLRC3	NLR family CARD domain containing 3 [Source:VGNC Symbol;Acc:VGNC:32112]	6.7810853323636	2.0105920207594	0.259521265383737	7.74731125708125	9.38586929510245e-15	2.8982845940734e-14
ENSBTAG00000004547	OLR1	oxidized low density lipoprotein receptor 1 [Source:VGNC Symbol;Acc:VGNC:32427]	45.6644233377269	4.07422196214926	0.332281161019082	12.2613691057715	1.46011856481442e-34	1.08834430602053e-33
ENSBTAG00000004556	SLC2A3	solute carrier family 2 member 3 [Source:NCBI gene (formerly Entrezgene);Acc:282358]	4414.85896431001	4.72678107426034	0.255349304035702	18.5110395820756	1.68222590009982e-76	5.08543277799795e-75
ENSBTAG00000004570	PRRX1	paired related homeobox 1 [Source:VGNC Symbol;Acc:VGNC:33412]	26.1225552901036	2.95335469182658	0.231665427209972	12.7483618397223	3.18365002610293e-37	2.6847432882553e-36
ENSBTAG00000004802	CEP170B	centrosomal protein 170B [Source:VGNC Symbol;Acc:VGNC:50066]	91.7348383832865	2.36837596943016	0.21995828490759	10.7673869635107	4.90731248914923e-27	2.66962270765061e-26
ENSBTAG00000004813	SUSD1	sushi domain containing 1 [Source:VGNC Symbol;Acc:VGNC:35486]	8.36966319113037	3.60946107009689	0.267495113832727	13.4935588855428	1.70659566214667e-41	1.67036547554864e-40
ENSBTAG00000004881	MTHFD2	methylenetetrahydrofolate dehydrogenase (NADP+ dependent) 2, methenyltetrahydrofolate cyclohydrolase [Source:VGNC Symbol;Acc:VGNC:102828]	88.8865407238512	3.30108537057529	0.144440169276859	22.8543443773447	1.32302291340159e-115	9.87388538058023e-114
ENSBTAG00000004888	SLC10A4	solute carrier family 10 member 4 [Source:VGNC Symbol;Acc:VGNC:34661]	8.8685515978443	2.46518534425137	0.352286984383092	6.99766228539009	2.60268514397049e-12	7.06815176350959e-12
ENSBTAG00000004952	MFSD4A	major facilitator superfamily domain containing 4A [Source:VGNC Symbol;Acc:VGNC:31438]	65.4706590611142	2.63760232275218	0.184641981818383	14.2849545741259	2.71586523831707e-46	3.1763121264196e-45
ENSBTAG00000005002	GALE	UDP-galactose-4-epimerase [Source:VGNC Symbol;Acc:VGNC:29218]	44.1746744225309	2.11222904335548	0.161206712818259	13.1026122078227	3.18117289062984e-39	2.85826828344702e-38
ENSBTAG00000005038	ZBTB42	zinc finger and BTB domain containing 42 [Source:VGNC Symbol;Acc:VGNC:37081]	12.2401993445379	2.30001536475839	0.177348837259583	12.9688776103555	1.83700546610659e-38	1.61054935908802e-37
ENSBTAG00000005042	SYN1	synapsin I [Source:NCBI gene (formerly Entrezgene);Acc:281510]	11.4229700053316	3.24337976802138	0.250455929372929	12.9499021090931	2.35253857363537e-38	2.05198415688678e-37
ENSBTAG00000005043	None	None	2696.64605963479	3.902122477694	0.0937030467573071	41.6434962653944	0	0
ENSBTAG00000005111	BMP2	bone morphotic protein 2 [Source:VGNC Symbol;Acc:VGNC:26517]	54.1923367454117	2.50808856377508	0.215081305329595	11.6611183846575	2.01379711717188e-31	1.31259559913479e-30
ENSBTAG00000005260	SPP1	secreted phosphoprotein 1 [Source:VGNC Symbol;Acc:VGNC:35232]	190.889054207961	5.98275305176322	0.330865346514129	18.0821385944319	4.40655112399431e-73	1.2013385153337e-71
ENSBTAG00000005299	EDNRB	endothelin receptor type B [Source:VGNC Symbol;Acc:VGNC:28330]	84.9421996159027	2.07129977162032	0.169623918717743	12.2111302891604	2.71096589569583e-34	1.9957856819053e-33
ENSBTAG00000005305	NTS	neurotensin [Source:VGNC Symbol;Acc:VGNC:32311]	11.9233423325437	4.47174978342563	0.524887040670628	8.51945168566601	1.60310467107206e-17	5.70231542367335e-17
ENSBTAG00000005339	VEGFA	vascular endothelial growth factor A [Source:VGNC Symbol;Acc:VGNC:55927]	920.212032061595	5.21823284926368	0.151129585615632	34.5282019268896	3.02811493859558e-261	2.00881780454277e-258
ENSBTAG00000005379	SLC41A1	solute carrier family 41 member 1 [Source:VGNC Symbol;Acc:VGNC:34873]	87.1935143858859	2.48743197133724	0.0914293573807189	27.2060533137008	5.50757460434047e-163	9.3951354786328e-161
ENSBTAG00000005382	None	None	125.80907647341	2.19627275596684	0.112110388309299	19.5902698143154	1.87195612283583e-85	7.16443207140469e-84
ENSBTAG00000005404	MSC	musculin [Source:VGNC Symbol;Acc:VGNC:31691]	17.8996344402013	3.75633715334871	0.26515962667831	14.1663238872555	1.48050265552367e-45	1.68368401996268e-44
ENSBTAG00000005432	CAPG	capping actin protein, gelsolin like [Source:VGNC Symbol;Acc:VGNC:26739]	211.930597834343	2.67274904847898	0.141752617611716	18.855024291686	2.67216156797341e-79	8.69435457307098e-78
ENSBTAG00000005504	TP53INP2	tumor protein p53 inducible nuclear protein 2 [Source:VGNC Symbol;Acc:VGNC:36237]	9.16298305816583	2.31826018374285	0.221437555713903	10.4691373433422	1.19729092793561e-25	6.17574555960221e-25
ENSBTAG00000005523	XYLT1	xylosyltransferase 1 [Source:VGNC Symbol;Acc:VGNC:37012]	81.2002460167819	2.89566715354027	0.144344981143181	20.060740114462	1.6264514933191e-89	6.72022743312226e-88
ENSBTAG00000005596	IGFBP2	insulin like growth factor binding protein 2 [Source:VGNC Symbol;Acc:VGNC:30084]	122.137812772716	2.44994311932551	0.150566469522946	16.271505382891	1.57243915761203e-59	2.88869168939158e-58
ENSBTAG00000005668	SLC39A8	solute carrier family 39 member 8 [Source:VGNC Symbol;Acc:VGNC:34868]	113.816519278453	3.12507905009303	0.211094464383289	14.8041733790743	1.37669055386231e-49	1.80649031908459e-48
ENSBTAG00000005716	CRABP2	cellular retinoic acid binding protein 2 [Source:VGNC Symbol;Acc:VGNC:27686]	202.669678685804	3.44013712787626	0.237416702680804	14.4898698744939	1.40408561190961e-47	1.71784695612835e-46
ENSBTAG00000005718	PLIN2	perilipin 2 [Source:VGNC Symbol;Acc:VGNC:33030]	588.543943352789	2.85002939514589	0.113780769033459	25.0484279492592	1.81608217364925e-138	2.08517665726401e-136
ENSBTAG00000005845	MPI	mannose phosphate isomerase [Source:VGNC Symbol;Acc:VGNC:50218]	28.2692303142847	2.05104490411082	0.145502093860307	14.0963256932919	4.00063812672403e-45	4.45630782380705e-44
ENSBTAG00000005947	PLAU	plasminogen activator, urokinase [Source:VGNC Symbol;Acc:VGNC:32975]	183.803815856717	3.59675413089304	0.166209363317286	21.63990078	7.56658919662109e-104	4.16371620261993e-102
ENSBTAG00000005950	GPR50	G protein-coupled receptor 50 [Source:VGNC Symbol;Acc:VGNC:29589]	5.67115472846337	5.09641799860785	0.436921502847961	11.6643789911647	1.93812073758398e-31	1.2646502583328e-30
ENSBTAG00000006045	P4HB	prolyl 4-hydroxylase subunit beta [Source:VGNC Symbol;Acc:VGNC:32538]	2980.07122206609	2.40932817950978	0.113006878806151	21.3201904606416	7.37576675064695e-101	3.87991324975662e-99
ENSBTAG00000006132	DENND3	DENN domain containing 3 [Source:VGNC Symbol;Acc:VGNC:27998]	180.858438867449	2.85816289231758	0.136277409148311	20.9731232064079	1.1543203976309e-97	5.62601627269821e-96
ENSBTAG00000006136	None	None	10.0836044505301	6.15527324431302	0.424207752101335	14.5100442267322	1.04653073516539e-47	1.28964122895872e-46
ENSBTAG00000006138	SEMA3C	semaphorin 3C [Source:VGNC Symbol;Acc:VGNC:34428]	93.9687205843599	3.47570377139125	0.221441737886801	15.6957934152775	1.61609348563898e-55	2.63991413297059e-54
ENSBTAG00000006185	SPC24	SPC24 component of NDC80 kinetochore complex [Source:VGNC Symbol;Acc:VGNC:35195]	59.7788518822752	4.25897403022142	0.359853646753039	11.8352949001633	2.56440593219115e-32	1.72710497666636e-31
ENSBTAG00000006194	FOSL1	FOS like 1, AP-1 transcription factor subunit [Source:VGNC Symbol;Acc:VGNC:29075]	39.732757834981	5.06838899327768	0.337095698663266	15.0354602962188	4.30048659418667e-51	6.020177071651e-50
ENSBTAG00000006214	LOXL2	lysyl oxidase like 2 [Source:VGNC Symbol;Acc:VGNC:30953]	986.27653417976	4.47175302290622	0.220655958771439	20.2657251941162	2.58129708833036e-91	1.09691347088088e-89
ENSBTAG00000006368	N4BP3	NEDD4 binding protein 3 [Source:VGNC Symbol;Acc:VGNC:31853]	28.8247418917487	2.99769444626534	0.187995173611726	15.9455925845022	3.05726289405182e-57	5.25277355652845e-56
ENSBTAG00000006396	GPI	glucose-6-phosphate isomerase [Source:VGNC Symbol;Acc:VGNC:29534]	822.224458939242	2.32578378849471	0.0695960726067441	33.4183194738109	7.42996044207135e-245	4.4360578819387e-242
ENSBTAG00000006432	KCNE4	potassium voltage-gated channel subfamily E regulatory subunit 4 [Source:VGNC Symbol;Acc:VGNC:30439]	208.894634842285	3.29421570506935	0.160413902303709	20.5357245086681	1.03262938541372e-93	4.63557424482152e-92
ENSBTAG00000006489	MYO5A	myosin VA [Source:VGNC Symbol;Acc:VGNC:31826]	152.67185917857	2.63796224363642	0.1294918927981	20.3716401593531	2.98511059199021e-92	1.29149295575924e-90
ENSBTAG00000006730	SUSD2	sushi domain containing 2 [Source:VGNC Symbol;Acc:VGNC:35487]	10.4606099943713	3.92558722993505	0.374441450007155	10.4838479550275	1.02487040288072e-25	5.30471498950961e-25
ENSBTAG00000006735	STAC	SH3 and cysteine rich domain [Source:VGNC Symbol;Acc:VGNC:35350]	41.5272892623377	3.66279549729053	0.198911067860092	18.414236757639	1.01003112695402e-75	2.98534200172226e-74
ENSBTAG00000006738	GPR68	G protein-coupled receptor 68 [Source:VGNC Symbol;Acc:VGNC:29597]	10.1383577599954	3.17839838662496	0.346274788427859	9.17883280228221	4.35789224304677e-20	1.76040565880316e-19
ENSBTAG00000006768	ENTPD4	ectonucleoside triphosphate diphosphohydrolase 4 [Source:VGNC Symbol;Acc:VGNC:56947]	83.6176747969535	2.43912949112203	0.0971566720445873	25.1051156836934	4.37308104559097e-139	5.11950595739233e-137
ENSBTAG00000006797	MARCHF3	membrane associated ring-CH-type finger 3 [Source:VGNC Symbol;Acc:VGNC:31239]	25.9241079596983	3.3426746670852	0.156985885904045	21.2928356446538	1.32277101528651e-100	6.92772311120011e-99
ENSBTAG00000007052	BDKRB1	bradykinin receptor B1 [Source:VGNC Symbol;Acc:VGNC:26459]	14.6550454306285	2.60987331876526	0.401021241914919	6.50806751857541	7.6123704627002e-11	1.90325200366631e-10
ENSBTAG00000007062	None	None	1183.42900881948	2.72616990209175	0.132955312727007	20.5044074296551	1.96650112020045e-93	8.72936426628758e-92
ENSBTAG00000007071	RAI14	retinoic acid induced 14 [Source:VGNC Symbol;Acc:VGNC:33696]	430.300008090074	3.0685016113677	0.0807898053368799	37.9812972512134	0	0
ENSBTAG00000007200	COX6B2	cytochrome c oxidase subunit 6B2 [Source:VGNC Symbol;Acc:VGNC:27638]	22.2004864122051	6.0166597467129	0.353127844622658	17.0381912339485	4.27757612118378e-65	9.30392285301557e-64
ENSBTAG00000007214	ELL2	elongation factor for RNA polymerase II 2 [Source:VGNC Symbol;Acc:VGNC:28436]	162.050890889592	2.7037757291654	0.11972960368835	22.5823492759836	6.46210258027113e-113	4.4347107420125e-111
ENSBTAG00000007239	TNFAIP6	TNF alpha induced protein 6 [Source:VGNC Symbol;Acc:VGNC:36156]	6.34531969721998	3.6376119123065	0.514225063521058	7.07396852148482	1.50564454413989e-12	4.13498194608427e-12
ENSBTAG00000007331	PLOD2	procollagen-lysine,2-oxoglutarate 5-dioxygenase 2 [Source:VGNC Symbol;Acc:VGNC:33040]	889.927809806246	2.77431801727413	0.129013733760266	21.5040518277642	1.42671315356262e-102	7.67404584085193e-101
ENSBTAG00000007375	MIF	macrophage migration inhibitory factor [Source:VGNC Symbol;Acc:VGNC:49557]	434.100798058747	2.7754093196855	0.114797562331338	24.1765527361539	3.92649701053139e-129	3.75090406422042e-127
ENSBTAG00000007392	SERPINA14	serpin peptidase inhibitor, clade A (alpha-1 antiproteinase, antitrypsin), member 14 [Source:NCBI gene (formerly Entrezgene);Acc:286871]	81.8634570716138	7.91445536543447	0.493341113607147	16.0425619254933	6.44402698471935e-58	1.12661971046169e-56
ENSBTAG00000007424	LIF	LIF interleukin 6 family cytokine [Source:VGNC Symbol;Acc:VGNC:30880]	29.4001057893215	3.00542251685588	0.434499292057271	6.91697908787327	4.61376162220984e-12	1.23637629108635e-11
ENSBTAG00000007431	CEMIP	cell migration inducing hyaluronidase 1 [Source:VGNC Symbol;Acc:VGNC:27172]	32.4705697843659	3.02112319039751	0.24008173661045	12.5837276631312	2.59490039595511e-36	2.0908033487247e-35
ENSBTAG00000007659	CORO2A	coronin 2A [Source:VGNC Symbol;Acc:VGNC:27623]	17.1933478299543	2.94935590758504	0.24243535924929	12.1655352450147	4.7432601452073e-34	3.44521103369345e-33
ENSBTAG00000007666	IGF2BP2	insulin like growth factor 2 mRNA binding protein 2 [Source:VGNC Symbol;Acc:VGNC:30080]	20.1453578640291	2.32642586631188	0.210889678231477	11.031482838901	2.69386283801611e-28	1.54428306042969e-27
ENSBTAG00000007860	ASPM	assembly factor for spindle microtubules [Source:NCBI gene (formerly Entrezgene);Acc:534849]	40.9736875082747	2.07605571846446	0.389426115426497	5.33106444643749	9.7638758409613e-08	1.99778001057092e-07
ENSBTAG00000007878	ARHGAP22	Rho GTPase activating protein 22 [Source:VGNC Symbol;Acc:VGNC:26081]	49.5191845224835	3.32574989448519	0.233200207672514	14.2613504836822	3.81009172733316e-46	4.42571063386044e-45
ENSBTAG00000008023	RHBDL2	rhomboid like 2 [Source:VGNC Symbol;Acc:VGNC:33936]	22.0830886685493	3.02495478073131	0.210798433420948	14.3499870072123	1.06557197569897e-46	1.26733017548022e-45
ENSBTAG00000008140	FAP	fibroblast activation protein alpha [Source:VGNC Symbol;Acc:VGNC:28862]	109.103387498565	3.41166088788519	0.228102215678989	14.9567196343522	1.40797175825465e-50	1.92804939969252e-49
ENSBTAG00000008150	PKIA	cAMP-dependent protein kinase inhibitor alpha [Source:VGNC Symbol;Acc:VGNC:32940]	104.374067436759	2.07446681840638	0.190655676053908	10.8806979227821	1.42467937760111e-27	7.94586475849361e-27
ENSBTAG00000008172	EGLN3	egl-9 family hypoxia inducible factor 3 [Source:VGNC Symbol;Acc:VGNC:28367]	246.191965893104	5.257454299218	0.185886464910767	28.2831474671477	5.57034695720305e-176	1.20937296392657e-173
ENSBTAG00000008197	EPOR	erythropoietin receptor [Source:VGNC Symbol;Acc:VGNC:28551]	19.2418240472627	2.35211656335315	0.156027310665991	15.0750311167533	2.36404485290119e-51	3.32106583394036e-50
ENSBTAG00000008216	RRM2	ribonucleotide reductase regulatory subunit M2 [Source:VGNC Symbol;Acc:VGNC:34165]	98.1214895497544	2.87136240175477	0.399721525982251	7.18340698489745	6.79953017117346e-13	1.89925590114578e-12
ENSBTAG00000008250	SPRY4	sprouty RTK signaling antagonist 4 [Source:VGNC Symbol;Acc:VGNC:35244]	90.7228440335677	3.68916126902961	0.161541661113534	22.8372126645201	1.95825458780781e-115	1.45239242441075e-113
ENSBTAG00000008271	MEDAG	mesenteric estrogen dependent adiposis [Source:VGNC Symbol;Acc:VGNC:31371]	56.6369992635474	4.25553672372263	0.390665646957603	10.8930405242017	1.24415820206285e-27	6.96506942842591e-27
ENSBTAG00000008300	FN1	fibronectin 1 [Source:VGNC Symbol;Acc:VGNC:29056]	4510.16709737088	2.02184388110919	0.186498370128018	10.8410807007125	2.19858369032631e-27	1.21655643402162e-26
ENSBTAG00000008333	ETV4	ETS variant transcription factor 4 [Source:VGNC Symbol;Acc:VGNC:28630]	61.6834172064038	3.64600887739978	0.20401705963789	17.8710980536191	1.98057199591422e-71	5.09698495758872e-70
ENSBTAG00000008366	STAC2	SH3 and cysteine rich domain 2 [Source:VGNC Symbol;Acc:VGNC:35351]	33.5801576329019	4.52525816367085	0.258806644705129	17.4850926599149	1.861102560595e-68	4.42697722630776e-67
ENSBTAG00000008380	ITGA11	integrin subunit alpha 11 [Source:VGNC Symbol;Acc:VGNC:30312]	32.6216009803803	2.02612828338877	0.297399056239829	6.81282687647421	9.56992838632694e-12	2.5198349473237e-11
ENSBTAG00000008401	PFKFB3	6-phosphofructo-2-kinase/fructose-2,6-biphosphatase 3 [Source:VGNC Symbol;Acc:VGNC:32771]	205.091250500873	3.42811443739465	0.127811404180837	26.8216632104621	1.80624393766393e-158	2.83794195521645e-156
ENSBTAG00000008428	UPP1	uridine phosphorylase 1 [Source:VGNC Symbol;Acc:VGNC:36688]	94.4488022787632	6.4781110281344	0.245886481212222	26.3459422258486	5.71241673155139e-153	8.31853270627503e-151
ENSBTAG00000008437	PCDH12	protocadherin 12 [Source:VGNC Symbol;Acc:VGNC:32616]	173.986895709356	2.66946898201885	0.16355190600154	16.3218457508757	6.90168995641633e-60	1.27970620760198e-58
ENSBTAG00000008462	FAM43A	family with sequence similarity 43 member A [Source:VGNC Symbol;Acc:VGNC:28813]	142.768634201456	2.0092796973508	0.154023077851363	13.0453158408497	6.75763683238092e-39	6.0173707244937e-38
ENSBTAG00000008507	SPHK1	sphingosine kinase 1 [Source:VGNC Symbol;Acc:VGNC:35210]	26.9611120167235	2.26113015093204	0.194464016453651	11.6274989695637	2.98721944127039e-31	1.94177394383287e-30
ENSBTAG00000008625	PLEKHF1	pleckstrin homology and FYVE domain containing 1 [Source:VGNC Symbol;Acc:VGNC:33012]	27.3911139074443	2.37148225076093	0.160319277434292	14.7922463768145	1.6437488708649e-49	2.14748416487941e-48
ENSBTAG00000008636	PDE4B	phosphodiesterase 4B [Source:VGNC Symbol;Acc:VGNC:32676]	185.225205919397	2.6544240737776	0.137558199926811	19.2967345835429	5.72123639182113e-83	2.03932190312645e-81
ENSBTAG00000008683	LDHA	lactate dehydrogenase A [Source:NCBI gene (formerly Entrezgene);Acc:281274]	416.162331326054	5.08786528674163	0.129147841284038	39.3956665179697	0	0
ENSBTAG00000008690	SLC6A9	solute carrier family 6 member 9 [Source:NCBI gene (formerly Entrezgene);Acc:282368]	108.553540964606	3.18909093974828	0.140987810167106	22.6196217670762	2.77851594153046e-113	1.91781843108759e-111
ENSBTAG00000008721	MANSC1	MANSC domain containing 1 [Source:VGNC Symbol;Acc:VGNC:31172]	173.568666839284	2.34009298958133	0.0941586199620702	24.852668725646	2.419672586003e-136	2.70030937845438e-134
ENSBTAG00000008734	PM20D1	peptidase M20 domain containing 1 [Source:VGNC Symbol;Acc:VGNC:33066]	22.4356521516043	2.58824176885046	0.176327114843574	14.6786373221531	8.83481061276989e-49	1.12951256452982e-47
ENSBTAG00000008852	SIGLEC10	sialic acid binding Ig like lectin 10 [Source:NCBI gene (formerly Entrezgene);Acc:504258]	36.8138814681144	2.12651043257109	0.10113025695626	21.027440219902	3.67976682026939e-98	1.81570642978664e-96
ENSBTAG00000009051	MMP19	matrix metallopeptidase 19 [Source:VGNC Symbol;Acc:VGNC:31523]	122.6819622142	3.39311889221579	0.253788721426751	13.3698569153914	9.0715183731607e-41	8.70064264208128e-40
ENSBTAG00000009101	SH2B3	SH2B adaptor protein 3 [Source:VGNC Symbol;Acc:VGNC:34556]	86.2000730936496	2.21950743739012	0.0979241001884355	22.6655892994586	9.79287469660497e-114	7.00219860791377e-112
ENSBTAG00000009218	ANLN	anillin actin binding protein [Source:VGNC Symbol;Acc:VGNC:25950]	75.7466741612182	2.56632459948735	0.265288397451267	9.67371594137952	3.89955967849283e-22	1.73102758813691e-21
ENSBTAG00000009393	GAL	galanin and GMAP prepropeptide [Source:VGNC Symbol;Acc:VGNC:29212]	6.91359146382391	5.799334988554	0.434105441119423	13.3592773534451	1.04574423255677e-40	9.97382738095875e-40
ENSBTAG00000009617	SLC2A1	solute carrier family 2 member 1 [Source:VGNC Symbol;Acc:VGNC:34796]	662.009234112628	3.78828383195805	0.123778188394514	30.6054231451812	1.03660172483684e-205	3.53658891322192e-203
ENSBTAG00000009737	LTC4S	leukotriene C4 synthase [Source:VGNC Symbol;Acc:VGNC:31076]	19.8881960536144	3.4233316735814	0.302908924076004	11.3015213534034	1.28964220928574e-29	7.86497324876454e-29
ENSBTAG00000009812	CXCL5	chemokine (C-X-C motif) ligand 5 [Source:NCBI gene (formerly Entrezgene);Acc:281735]	341.323268634563	6.8947740548973	0.403743361956245	17.0771205289674	2.19696576197431e-65	4.83130168761238e-64
ENSBTAG00000009846	MTHFD1L	methylenetetrahydrofolate dehydrogenase (NADP+ dependent) 1 like [Source:VGNC Symbol;Acc:VGNC:53798]	175.030655554314	2.06084607067783	0.092171918239131	22.3587195541615	9.93215121658789e-111	6.48086435394951e-109
ENSBTAG00000009852	NAV3	neuron navigator 3 [Source:VGNC Symbol;Acc:VGNC:31892]	22.6731788444972	2.69357007111525	0.200145560303578	13.4580555623101	2.76086168503736e-41	2.6759293328759e-40
ENSBTAG00000009863	BHLHE40	basic helix-loop-helix family member e40 [Source:VGNC Symbol;Acc:VGNC:26486]	943.420612140651	2.46854506670297	0.327270780058961	7.54282147113236	4.59910585166407e-14	1.36986587614669e-13
ENSBTAG00000009868	VGF	VGF nerve growth factor inducible [Source:VGNC Symbol;Acc:VGNC:36790]	168.067040684864	8.14185803357363	0.533156508792513	15.2710468676697	1.19243274264123e-52	1.7364438268145e-51
ENSBTAG00000009938	XCL1	chemokine (C motif) ligand 1 [Source:NCBI gene (formerly Entrezgene);Acc:319096]	72.52618929254	4.99871583634189	0.465166640273312	10.7460754997496	6.18369812057771e-27	3.34569729305929e-26
ENSBTAG00000009951	PGP	phosphoglycolate phosphatase [Source:VGNC Symbol;Acc:VGNC:32798]	34.9742991064336	2.79521467590762	0.165217994812314	16.9183428178206	3.29573976025079e-64	6.9530792362464e-63
ENSBTAG00000009965	ECI1	enoyl-CoA delta isomerase 1 [Source:VGNC Symbol;Acc:VGNC:28309]	124.405482403117	2.11505519291675	0.131466176267153	16.0882080316897	3.08641960126519e-58	5.45999058647521e-57
ENSBTAG00000009996	DOT1L	DOT1 like histone lysine methyltransferase [Source:VGNC Symbol;Acc:VGNC:50607]	138.632346175742	2.36173632281184	0.0667192396270067	35.3981300748496	1.8244202270847e-274	1.45236012877456e-271
ENSBTAG00000010060	SLC43A3	solute carrier family 43 member 3 [Source:VGNC Symbol;Acc:VGNC:54892]	55.8816610583376	2.06112575838576	0.154659642944548	13.3268493263285	1.61578644461433e-40	1.53127824882061e-39
ENSBTAG00000010082	COL15A1	collagen type XV alpha 1 chain [Source:VGNC Symbol;Acc:VGNC:27556]	1904.78605963525	2.01014882088302	0.217146335365898	9.25711602498775	2.10028346414377e-20	8.63321337189009e-20
ENSBTAG00000010103	TRIM9	tripartite motif containing 9 [Source:VGNC Symbol;Acc:VGNC:36353]	6.99488752530574	2.80134820969037	0.29607320724531	9.46167414388606	3.03051682995189e-21	1.29010343908933e-20
ENSBTAG00000010179	COL5A3	collagen type V alpha 3 chain [Source:VGNC Symbol;Acc:VGNC:27569]	762.741610399428	2.91408918093765	0.188076560859576	15.4941645445836	3.79866532547226e-54	5.83031653617793e-53
ENSBTAG00000010238	LTB4R	leukotriene B4 receptor [Source:VGNC Symbol;Acc:VGNC:31069]	17.0276341942384	3.11814736040555	0.252210154831157	12.3632902984934	4.12903267469998e-35	3.15247948648289e-34
ENSBTAG00000010361	DLL4	delta like canonical Notch ligand 4 [Source:VGNC Symbol;Acc:VGNC:28096]	529.866620691595	2.39700616146412	0.139338144298034	17.2027995172456	2.53006757588226e-66	5.71106558102269e-65
ENSBTAG00000010371	CHAC1	ChaC glutathione specific gamma-glutamylcyclotransferase 1 [Source:VGNC Symbol;Acc:VGNC:27262]	17.2771575467783	4.06692044729215	0.273603131064594	14.8643052126915	5.61948484872796e-50	7.47241298203348e-49
ENSBTAG00000010576	MAP2K3	mitogen-activated protein kinase kinase 3 [Source:VGNC Symbol;Acc:VGNC:31184]	172.876717158881	2.11662027988667	0.101924750674225	20.766499460488	8.69702493368286e-96	4.04090174058782e-94
ENSBTAG00000010658	PFKL	phosphofructokinase, liver type [Source:VGNC Symbol;Acc:VGNC:32773]	539.594041595227	3.09507107551585	0.11416164228122	27.1113047576138	7.24465667197548e-162	1.21842880732478e-159
ENSBTAG00000010882	ANKRD9	ankyrin repeat domain 9 [Source:VGNC Symbol;Acc:VGNC:25943]	12.0828778395713	2.90629840462171	0.229729171424987	12.6509767418488	1.1049254536371e-36	9.06798270919632e-36
ENSBTAG00000010913	SRXN1	sulfiredoxin 1 [Source:VGNC Symbol;Acc:VGNC:35304]	52.5475832384645	5.46454998673625	0.240333988783517	22.737316575137	1.91591291795376e-114	1.39499488739548e-112
ENSBTAG00000010986	KCNQ1	potassium voltage-gated channel subfamily Q member 1 [Source:VGNC Symbol;Acc:VGNC:106792]	11.6235860436122	2.97430308711033	0.238378600424076	12.4772235503483	9.93923446573892e-36	7.81332447369246e-35
ENSBTAG00000010987	NFKBIZ	NFKB inhibitor zeta [Source:VGNC Symbol;Acc:VGNC:32050]	151.266182850298	2.11869720515721	0.242431058506702	8.73938025188566	2.34392685496129e-18	8.70299458180746e-18
ENSBTAG00000011007	TTYH2	tweety family member 2 [Source:VGNC Symbol;Acc:VGNC:36501]	51.6778365742441	2.27692561585964	0.193806398352892	11.7484543090972	7.19223788858088e-32	4.76067143168205e-31
ENSBTAG00000011010	PRND	prion like protein doppel [Source:VGNC Symbol;Acc:VGNC:33355]	71.0184199142245	2.79783508199609	0.19504493658947	14.3445665953634	1.15217802584141e-46	1.36625201654144e-45
ENSBTAG00000011034	ANGPT2	angiopoietin 2 [Source:VGNC Symbol;Acc:VGNC:25888]	576.326139030932	2.36225689776866	0.153267383753899	15.412652319829	1.34573162652418e-53	2.01876650154839e-52
ENSBTAG00000011140	FAM162A	family with sequence similarity 162 member A [Source:VGNC Symbol;Acc:VGNC:28744]	147.436976074964	2.27772177508413	0.126496012454867	18.0062733273652	1.73952957215936e-72	4.68887643818396e-71
ENSBTAG00000011154	SDC1	syndecan 1 [Source:VGNC Symbol;Acc:VGNC:34378]	239.185673542362	4.36270238683067	0.180160698427126	24.2156165296804	1.52340479895421e-129	1.47894119547254e-127
ENSBTAG00000011187	FAM13A	family with sequence similarity 13 member A [Source:VGNC Symbol;Acc:VGNC:28731]	282.459680322029	2.81178950203665	0.0988791503116112	28.4366268639595	7.1318499886887e-178	1.6068192587723e-175
ENSBTAG00000011274	ENO2	enolase 2 [Source:VGNC Symbol;Acc:VGNC:28497]	50.0359063744683	3.08913816373716	0.243667101115861	12.677698998308	7.86056719108197e-37	6.52733190742071e-36
ENSBTAG00000011330	None	None	48.8460672186484	5.53874699305813	0.312771989996545	17.7085773988883	3.60058193486239e-70	8.99467549878489e-69
ENSBTAG00000011358	IER3	immediate early response 3 [Source:VGNC Symbol;Acc:VGNC:30039]	1032.8654283079	4.16747989484889	0.259592324451756	16.0539411311577	5.36466342333952e-58	9.40667341234908e-57
ENSBTAG00000011398	PRR7	proline rich 7, synaptic [Source:VGNC Symbol;Acc:VGNC:33402]	10.2688846995221	2.90153760308391	0.260576729750135	11.1350603174204	8.46876586623625e-29	4.97175679492266e-28
ENSBTAG00000011420	CA9	carbonic anhydrase 9 [Source:VGNC Symbol;Acc:VGNC:26659]	137.576835200841	6.1384278240851	0.243625707205524	25.1961416325687	4.41534148850061e-140	5.27235927141858e-138
ENSBTAG00000011446	SEMA7A	semaphorin 7A [Source:VGNC Symbol;Acc:VGNC:53952]	643.075640332041	3.61286831255366	0.139905456782704	25.8236411619385	4.81247501150111e-147	6.45682742835222e-145
ENSBTAG00000011525	SLC5A8	solute carrier family 5 member 8 [Source:VGNC Symbol;Acc:VGNC:34911]	19.2958209443763	2.23645960809291	0.308509976036911	7.24922946357278	4.19149265581119e-13	1.18462991249802e-12
ENSBTAG00000011538	KIF1A	kinesin family member 1A [Source:VGNC Symbol;Acc:VGNC:30590]	7.65765799560213	3.78540779828126	0.388065571999664	9.7545571455242	1.76368750531454e-22	7.9532449021756e-22
ENSBTAG00000011578	CD44	CD44 molecule [Source:VGNC Symbol;Acc:VGNC:54629]	508.460734580325	2.32368507545768	0.179867201332036	12.9188927066705	3.52173061823579e-38	3.05174058870491e-37
ENSBTAG00000011662	SOX18	SRY-box transcription factor 18 [Source:VGNC Symbol;Acc:VGNC:35145]	368.790984203448	2.93885968434325	0.162702259071321	18.0628081079993	6.25577591999557e-73	1.70159955035688e-71
ENSBTAG00000011734	ANKRD1	ankyrin repeat domain 1 [Source:VGNC Symbol;Acc:VGNC:25908]	36.6133740530894	2.55408040675802	0.444368644293061	5.74766118077764	9.04863290200669e-09	1.99427326472613e-08
ENSBTAG00000011738	TFR2	transferrin receptor 2 [Source:VGNC Symbol;Acc:VGNC:35796]	17.6559148257649	2.07279457952677	0.195954753209382	10.577924472758	3.77221742403634e-26	1.98431930662634e-25
ENSBTAG00000011833	GRIA3	glutamate ionotropic receptor AMPA type subunit 3 [Source:VGNC Symbol;Acc:VGNC:29640]	36.9300893772862	2.1250364306163	0.184596847738583	11.5117698739129	1.15091811328353e-30	7.29464606726043e-30
ENSBTAG00000011854	SLC38A5	solute carrier family 38 member 5 [Source:VGNC Symbol;Acc:VGNC:34852]	21.0134751351771	2.46505960388405	0.203650714447528	12.104350385273	1.00159142483086e-33	7.17026570977539e-33
ENSBTAG00000011869	CSRP3	cysteine and glycine rich protein 3 [Source:VGNC Symbol;Acc:VGNC:27775]	37.3794321101172	4.33088147532945	0.602620819079299	7.18674386647692	6.63547207347821e-13	1.8542984327031e-12
ENSBTAG00000011934	PCK2	phosphoenolpyruvate carboxykinase 2, mitochondrial [Source:VGNC Symbol;Acc:VGNC:32632]	53.5870913909305	3.33921537047075	0.186710571409688	17.8844472771909	1.55891366894338e-71	4.02051579284081e-70
ENSBTAG00000011970	FNIP2	folliculin interacting protein 2 [Source:VGNC Symbol;Acc:VGNC:29069]	95.4727555745377	2.1291193071095	0.127882991521752	16.6489638831083	3.07886662633043e-62	6.14795090050363e-61
ENSBTAG00000012031	ATG9B	autophagy related 9B [Source:VGNC Symbol;Acc:VGNC:26263]	8.10696640613018	3.26115577754628	0.263872651198193	12.358824466037	4.36493052472895e-35	3.3219652897252e-34
ENSBTAG00000012066	PECAM1	platelet and endothelial cell adhesion molecule 1 [Source:VGNC Symbol;Acc:VGNC:32737]	1367.92653493987	2.13645498723198	0.133468901221234	16.0071370010805	1.13933114477139e-57	1.98320017488559e-56
ENSBTAG00000012078	TMEM176A	transmembrane protein 176A [Source:VGNC Symbol;Acc:VGNC:36000]	128.431699731572	3.26801587640687	0.227498970056847	14.3649699846565	8.58438932953324e-47	1.02506192983956e-45
ENSBTAG00000012082	TNFRSF12A	TNF receptor superfamily member 12A [Source:VGNC Symbol;Acc:VGNC:36162]	20.4816159631592	3.00509253638748	0.290906897742781	10.3300834724262	5.15157359122327e-25	2.5857478038166e-24
ENSBTAG00000012212	CYP26B1	cytochrome P450, family 26, subfamily B, polypeptide 1 [Source:NCBI gene (formerly Entrezgene);Acc:540868]	20.1265263470928	3.44917847681987	0.34080562984162	10.1206616757557	4.47380837092e-24	2.15845437402649e-23
ENSBTAG00000012409	POSTN	periostin [Source:VGNC Symbol;Acc:VGNC:33171]	761.452189418977	4.09610978387297	0.269423105166407	15.2032609873716	3.36447065443243e-52	4.84621762178258e-51
ENSBTAG00000012441	SMAD7	SMAD family member 7 [Source:VGNC Symbol;Acc:VGNC:34980]	32.2977705682557	2.76602529830382	0.185827490511701	14.8849090663991	4.13047678121127e-50	5.52318289411465e-49
ENSBTAG00000012443	DIAPH3	diaphanous related formin 3 [Source:VGNC Symbol;Acc:VGNC:28062]	44.4485137655803	2.12657536916874	0.290203801683653	7.327868748897	2.33841562077333e-13	6.68654715700536e-13
ENSBTAG00000012444	ADAM12	ADAM metallopeptidase domain 12 [Source:VGNC Symbol;Acc:VGNC:25605]	128.944257899745	5.30827729661149	0.193285001700037	27.4634723332	4.79704198803564e-166	8.54947438494531e-164
ENSBTAG00000012462	MAP1LC3C	microtubule associated protein 1 light chain 3 gamma [Source:VGNC Symbol;Acc:VGNC:31180]	181.864386616753	4.51799276922669	0.327736472984565	13.7854439210966	3.1184240032495e-43	3.24364991487824e-42
ENSBTAG00000012482	CDCP1	CUB domain containing protein 1 [Source:VGNC Symbol;Acc:VGNC:27089]	109.778654985849	6.15262613569096	0.30697906148859	20.0424944485005	2.3470546897783e-89	9.66420001746299e-88
ENSBTAG00000012518	PCDH1	protocadherin 1 [Source:VGNC Symbol;Acc:VGNC:32615]	195.148161190855	2.38955137834156	0.126787335793133	18.8469247610058	3.11428329437681e-79	1.00779557772774e-77
ENSBTAG00000012594	MRPS6	mitochondrial ribosomal protein S6 [Source:VGNC Symbol;Acc:VGNC:31676]	230.719927773802	2.14330651437014	0.128012324651955	16.7429700241555	6.37275853200339e-63	1.29858548857769e-61
ENSBTAG00000012656	OVOL1	ovo like transcriptional repressor 1 [Source:VGNC Symbol;Acc:VGNC:32505]	6.69172376287434	4.67703246259959	0.462468798432283	10.113184886103	4.82884540891711e-24	2.32692667586276e-23
ENSBTAG00000012697	PGAM1	phosphoglycerate mutase 1 [Source:VGNC Symbol;Acc:VGNC:55961]	839.639870129354	3.23680106165085	0.0845595178691972	38.2783764999438	0	0
ENSBTAG00000012719	UBTD1	ubiquitin domain containing 1 [Source:VGNC Symbol;Acc:VGNC:36620]	147.925237059057	3.01346364906022	0.120151679952126	25.0804953393988	8.11926307602111e-139	9.41282722240467e-137
ENSBTAG00000012720	ANKRD2	ankyrin repeat domain 2 [Source:VGNC Symbol;Acc:VGNC:25915]	12.481240649194	3.56306450845941	0.228476486850144	15.5948848723168	7.8865462709191e-55	1.24898208250723e-53
ENSBTAG00000012834	ARSI	arylsulfatase family member I [Source:VGNC Symbol;Acc:VGNC:26177]	25.3890620497303	3.14497239802119	0.443282403656383	7.09473773847127	1.29597012035627e-12	3.5681759758299e-12
ENSBTAG00000012847	NIBAN2	niban apoptosis regulator 2 [Source:VGNC Symbol;Acc:VGNC:54427]	807.493343136601	2.35871885964243	0.0990871087148316	23.8044977821558	3.00013224665183e-125	2.67347605651265e-123
ENSBTAG00000012904	EDEM1	ER degradation enhancing alpha-mannosidase like protein 1 [Source:VGNC Symbol;Acc:VGNC:28322]	194.25033371343	2.38753493048003	0.0994014647371541	24.0191121609058	1.75604690037829e-127	1.61299661826286e-125
ENSBTAG00000012927	ALDOA	aldolase, fructose-bisphosphate A [Source:VGNC Symbol;Acc:VGNC:25821]	1962.12061047265	2.71648747335982	0.0770333595330078	35.2637803910894	2.10979602243196e-272	1.57456714399125e-269
ENSBTAG00000013057	CBLB	Cbl proto-onco B [Source:VGNC Symbol;Acc:VGNC:26809]	80.8778716736916	2.27710024674103	0.161399137737299	14.1085031721009	3.36647767403969e-45	3.76396160165805e-44
ENSBTAG00000013081	PSPH	phosphoserine phosphatase [Source:VGNC Symbol;Acc:VGNC:33483]	97.2840799918579	4.43653421686057	0.150954811540169	29.389816539104	7.41063093141466e-190	2.10691295123863e-187
ENSBTAG00000013108	HK2	hexokinase 2 [Source:VGNC Symbol;Acc:VGNC:29865]	167.800379362349	4.85952459260313	0.22777248807478	21.3349936758284	5.37517891245103e-101	2.84004475192822e-99
ENSBTAG00000013125	PLAUR	plasminogen activator, urokinase receptor [Source:VGNC Symbol;Acc:VGNC:32976]	419.568421063886	5.94651343144965	0.185479430790498	32.0602311863159	1.58099723796007e-225	7.26103385326201e-223
ENSBTAG00000013205	IL1RAP	interleukin 1 receptor accessory protein [Source:VGNC Symbol;Acc:VGNC:30133]	28.9989595397705	2.12463296479908	0.134194181471698	15.8325267273021	1.8561524896089e-56	3.09125758415898e-55
ENSBTAG00000013250	PCSK1N	proprotein convertase subtilisin/kexin type 1 inhibitor [Source:VGNC Symbol;Acc:VGNC:32647]	8.47179837302367	2.20680775484779	0.291026246360774	7.58284787864836	3.3805112838496e-14	1.01474824636621e-13
ENSBTAG00000013298	PLA2G4A	phospholipase A2 group IVA [Source:VGNC Symbol;Acc:VGNC:32960]	107.500698779131	2.63422570128253	0.16351697152688	16.1097999595076	2.17727074485259e-58	3.88621673606648e-57
ENSBTAG00000013371	RUBCNL	rubicon like autophagy enhancer [Source:VGNC Symbol;Acc:VGNC:34213]	17.7643404947438	2.3366303686946	0.167752010341607	13.9290752101052	4.21781360272937e-44	4.53329543026026e-43
ENSBTAG00000013411	ENO1	enolase 1 [Source:VGNC Symbol;Acc:VGNC:97268]	3619.95548091318	3.16510844179164	0.0841839202422337	37.5975415813881	0	0
ENSBTAG00000013577	SLC1A5	solute carrier family 1 member 5 [Source:VGNC Symbol;Acc:VGNC:34715]	255.86408481223	2.64828370474569	0.131417665181424	20.1516569411707	2.60255649799185e-90	1.09042551377266e-88
ENSBTAG00000013580	KDM3A	lysine demethylase 3A [Source:VGNC Symbol;Acc:VGNC:30525]	335.812116257957	2.00445731664193	0.0735289313528347	27.260797617517	1.23768738211511e-163	2.14191667099081e-161
ENSBTAG00000013688	PGF	placental growth factor [Source:VGNC Symbol;Acc:VGNC:32787]	239.398376808217	4.43304792042924	0.126646049851485	35.003444052363	1.99412396958591e-268	1.40069613651914e-265
ENSBTAG00000013745	ITGA5	integrin subunit alpha 5 [Source:VGNC Symbol;Acc:VGNC:30317]	1066.04909238939	2.90769190629827	0.107621607566699	27.0177334462897	9.14849702076364e-161	1.51725281840193e-158
ENSBTAG00000013798	PTPRN	protein tyrosine phosphatase receptor type N [Source:VGNC Symbol;Acc:VGNC:33554]	78.8621704634628	7.40128014531376	0.297087153154519	24.9128246264632	5.40304918949308e-137	6.08658588412612e-135
ENSBTAG00000013799	ENSBTAG00000013799	None	36.628916610018	4.2653065201121	0.20828516933164	20.4782055957173	3.3684016849199e-93	1.47875310733928e-91
ENSBTAG00000013822	None	None	37.824938596393	2.13592611737087	0.156292969094257	13.6661689246094	1.61686349830967e-42	1.64314613049496e-41
ENSBTAG00000013825	BCAT1	branched chain amino acid transaminase 1 [Source:VGNC Symbol;Acc:VGNC:26439]	16.7712508988042	2.61501715571027	0.200487873222774	13.0432684714281	6.94161804559084e-39	6.17199263457931e-38
ENSBTAG00000013912	TXNRD1	thioredoxin reductase 1 [Source:VGNC Symbol;Acc:VGNC:36545]	338.266812853995	2.0193595348281	0.103583658736082	19.4949624242678	1.21143581680598e-84	4.54897958757241e-83
ENSBTAG00000013923	QPCT	glutaminyl-peptide cyclotransferase [Source:VGNC Symbol;Acc:VGNC:33598]	8.46934036894891	2.18392169042086	0.275863041083072	7.91668822995106	2.43920355863021e-15	7.78992503172061e-15
ENSBTAG00000013960	PSAT1	phosphoserine aminotransferase 1 [Source:VGNC Symbol;Acc:VGNC:55075]	160.055261454709	3.81052113073274	0.150783330912293	25.2715012175266	6.57373928350409e-141	7.9289919984164e-139
ENSBTAG00000014127	PTGS2	prostaglandin-endoperoxide synthase 2 [Source:VGNC Symbol;Acc:VGNC:33512]	869.374497348265	5.1981275753772	0.355685805135693	14.6143801645223	2.27414651390978e-48	2.87056908272692e-47
ENSBTAG00000014146	SPCS3	signal peptidase complex subunit 3 [Source:VGNC Symbol;Acc:VGNC:58352]	52.791955593804	2.1792758664354	0.138081621750968	15.7825193447232	4.10471919743179e-56	6.78870525436744e-55
ENSBTAG00000014224	IGSF9B	immunoglobulin superfamily member 9B [Source:VGNC Symbol;Acc:VGNC:30098]	21.7769512853853	4.91172782374198	0.351098253954125	13.9896105105204	1.80397170028324e-44	1.97083495636616e-43
ENSBTAG00000014239	CCNB1	cyclin B1 [Source:VGNC Symbol;Acc:VGNC:26958]	16.5043397772327	2.0211298720774	0.407963818822348	4.95418902076098	7.26325752934141e-07	1.39887997028816e-06
ENSBTAG00000014270	UNC5B	unc-5 netrin receptor B [Source:VGNC Symbol;Acc:VGNC:36671]	323.730066929219	3.77876578118876	0.13530852749339	27.9270335077244	1.2533074489021e-171	2.37551495989524e-169
ENSBTAG00000014345	None	None	16.3473617333041	6.28378535554913	0.571527833687975	10.9947144918576	4.05193801746848e-28	2.30620552271645e-27
ENSBTAG00000014349	RNF126	ring finger protein 126 [Source:VGNC Symbol;Acc:VGNC:34018]	67.6341924419403	2.08809059508819	0.100245846930706	20.8296967806713	2.32931030264022e-96	1.09505095763098e-94
ENSBTAG00000014391	CRB2	crumbs cell polarity complex component 2 [Source:VGNC Symbol;Acc:VGNC:27689]	6.0817921389519	3.86922454004031	0.350879033963278	11.027232081485	2.82423801506032e-28	1.61669348695279e-27
ENSBTAG00000014465	SERPINE1	serpin family E member 1 [Source:VGNC Symbol;Acc:VGNC:34476]	1105.39695209723	3.38122799351545	0.302265283203659	11.1862929069405	4.75917758082812e-29	2.83155652678967e-28
ENSBTAG00000014484	TMEM26	transmembrane protein 26 [Source:VGNC Symbol;Acc:VGNC:36068]	22.8827469471187	3.88728769829022	0.224393743782848	17.3235119337911	3.12679182555828e-67	7.24990702698863e-66
ENSBTAG00000014554	SNAI1	snail family transcriptional repressor 1 [Source:VGNC Symbol;Acc:VGNC:35047]	32.4354955533832	2.47754250422076	0.203192432069881	12.1930845503571	3.38366928489494e-34	2.48336785070255e-33
ENSBTAG00000014731	GAPDH	glyceraldehyde-3-phosphate dehydrogenase [Source:VGNC Symbol;Acc:VGNC:97273]	4644.15154770963	4.13338617663379	0.109001243854992	37.920541366781	0	0
ENSBTAG00000014762	ISG20	interferon stimulated exonuclease 20 [Source:VGNC Symbol;Acc:VGNC:30294]	10.7136050184207	5.31504612630125	0.383679776554392	13.8528180297451	1.22317563418472e-43	1.29141823587973e-42
ENSBTAG00000014764	CD9	CD9 molecule [Source:VGNC Symbol;Acc:VGNC:27053]	912.902107492652	2.59665025594247	0.141801813843219	18.3118268064851	6.65975512659685e-75	1.92552387328555e-73
ENSBTAG00000014831	PPP1R3C	protein phosphatase 1 regulatory subunit 3C [Source:VGNC Symbol;Acc:VGNC:33244]	279.176629918692	2.08048989392391	0.183280942098957	11.3513705794933	7.30091943665117e-30	4.49614641531984e-29
ENSBTAG00000014921	IL6	interleukin 6 [Source:VGNC Symbol;Acc:VGNC:30166]	57.445104358947	6.16852029221107	0.417188595365423	14.7859274216448	1.80553068698237e-49	2.35369453419831e-48
ENSBTAG00000015059	MMP13	matrix metallopeptidase 13 [Source:VGNC Symbol;Acc:VGNC:31518]	22.0741693085859	8.16033772413004	0.569816564978944	14.3209906936131	1.61800114165528e-46	1.90914541823178e-45
ENSBTAG00000015086	HSD11B1	hydroxysteroid 11-beta dehydrogenase 1 [Source:VGNC Symbol;Acc:VGNC:29965]	10.4218105217746	2.58769189519285	0.260353685133989	9.93914064961712	2.81242807129e-23	1.31544079903149e-22
ENSBTAG00000015129	KLK10	kallikrein related peptidase 10 [Source:VGNC Symbol;Acc:VGNC:30672]	27.5276064261083	3.52482314199836	0.230792862097214	15.2726696569742	1.1631212982277e-52	1.69582801247094e-51
ENSBTAG00000015145	S100A11	S100 calcium binding protein A11 [Source:VGNC Symbol;Acc:VGNC:34238]	884.192502576882	2.05113815396362	0.072142019485019	28.4319481018903	8.14799654152961e-178	1.80176345745195e-175
ENSBTAG00000015177	PRSS23	serine protease 23 [Source:VGNC Symbol;Acc:VGNC:33416]	1269.04947812818	2.54521251043605	0.132455622729914	19.2155867601476	2.74117611202482e-82	9.71287357676213e-81
ENSBTAG00000015381	ARHGAP18	Rho GTPase activating protein 18 [Source:VGNC Symbol;Acc:VGNC:26078]	245.460595332028	2.84263124022665	0.170874313968014	16.6358019190571	3.83585845033236e-62	7.6212954667918e-61
ENSBTAG00000015437	NTMT1	N-terminal Xaa-Pro-Lys N-methyltransferase 1 [Source:VGNC Symbol;Acc:VGNC:32303]	58.7183184310201	2.03808254035381	0.132073057064984	15.4314784986844	1.005403133834e-53	1.5216120178849e-52
ENSBTAG00000015457	FGFR1	fibroblast growth factor receptor 1 [Source:VGNC Symbol;Acc:VGNC:50179]	1031.39425013268	2.13284480462366	0.128347445831326	16.617742494281	5.18485379673618e-62	1.02334444936904e-60
ENSBTAG00000015511	FADS3	fatty acid desaturase 3 [Source:VGNC Symbol;Acc:VGNC:28703]	130.494859459728	3.81992416689923	0.148692586871499	25.6900780817031	1.50889388955934e-145	2.00196688169201e-143
ENSBTAG00000015582	HMOX1	heme oxygenase 1 [Source:VGNC Symbol;Acc:VGNC:29885]	293.2869738944	2.00559041298186	0.172376781492274	11.6349220331147	2.73840241224992e-31	1.78197619644012e-30
ENSBTAG00000015618	GDF15	growth differentiation factor 15 [Source:VGNC Symbol;Acc:VGNC:29301]	103.600904369576	6.70051890971039	0.31870192770024	21.0244065922709	3.92269078561548e-98	1.92760702349936e-96
ENSBTAG00000015716	ERO1A	endoplasmic reticulum oxidoreductase 1 alpha [Source:VGNC Symbol;Acc:VGNC:28594]	457.836923659698	4.28500949696336	0.168581433832992	25.4180392201929	1.59349858296681e-142	2.02425176374539e-140
ENSBTAG00000015749	STEAP1	STEAP family member 1 [Source:NCBI gene (formerly Entrezgene);Acc:515156]	7.69985093669031	3.40021565309066	0.441089888817535	7.7086683220191	1.27137356282421e-14	3.89968448848803e-14
ENSBTAG00000015818	ENSBTAG00000015818	None	150.089139271362	10.3164797843942	0.534495166327926	19.3013528172204	5.23213496760801e-83	1.8818350496448e-81
ENSBTAG00000015821	AMPD3	adenosine monophosphate deaminase 3 [Source:VGNC Symbol;Acc:VGNC:50189]	7.33132064026645	3.67225950931242	0.306777362800346	11.9704383523968	5.0759737546398e-33	3.52191764114781e-32
ENSBTAG00000015874	CASP3	caspase 3 [Source:VGNC Symbol;Acc:VGNC:26781]	156.857288130843	2.57221376698394	0.0895174548391576	28.734214702659	1.42656165719255e-181	3.47644341806863e-179
ENSBTAG00000015904	RORA	RAR related orphan receptor A [Source:VGNC Symbol;Acc:VGNC:34088]	56.0888506341616	2.66291506144368	0.12215804505017	21.7989331799639	2.37487555849907e-105	1.3699704852192e-103
ENSBTAG00000015984	CADM4	cell adhesion molecule 4 [Source:VGNC Symbol;Acc:VGNC:26697]	85.0931244038107	2.77057947162102	0.135676691897728	20.4204527164435	1.10039779581767e-92	4.77812730176683e-91
ENSBTAG00000015991	CDH1	cadherin 1 [Source:VGNC Symbol;Acc:VGNC:27090]	6.75652095833846	2.1771687851168	0.337607357465106	6.44881912960629	1.12724992420391e-10	2.78916107437191e-10
ENSBTAG00000015996	GPC1	glypican 1 [Source:VGNC Symbol;Acc:VGNC:29523]	416.05005719762	2.21498355025927	0.0962209950665595	23.0197531082181	2.95623639977748e-117	2.27744637740277e-115
ENSBTAG00000016041	B3GNT8	UDP-GlcNAc:betaGal beta-1,3-N-acetylglucosaminyltransferase 8 [Source:VGNC Symbol;Acc:VGNC:26384]	5.8165229469259	2.24818765006038	0.276275748885136	8.13747735417445	4.03598851866233e-16	1.3398314957283e-15
ENSBTAG00000016042	TM6SF2	transmembrane 6 superfamily member 2 [Source:VGNC Symbol;Acc:VGNC:35909]	4.91158463260463	4.41262681850944	0.411946859052363	10.7116408865459	8.97566138224211e-27	4.83875271175409e-26
ENSBTAG00000016063	DNER	delta/notch like EGF repeat containing [Source:VGNC Symbol;Acc:VGNC:28139]	10.854781057248	3.45962026936786	0.348439574037134	9.92889593246707	3.11687457960875e-23	1.4544196699925e-22
ENSBTAG00000016091	KLHL25	kelch like family member 25 [Source:VGNC Symbol;Acc:VGNC:30653]	32.5765685190717	2.78024612150932	0.23449984030462	11.856068293683	2.00155088231567e-32	1.356442626886e-31
ENSBTAG00000016297	CCNYL1	cyclin Y like 1 [Source:VGNC Symbol;Acc:VGNC:55332]	105.052501689591	2.96295841709469	0.0988143718681492	29.9850959033393	1.53522078680016e-197	4.95461389599478e-195
ENSBTAG00000016388	SLCO4A1	solute carrier organic anion transporter family member 4A1 [Source:VGNC Symbol;Acc:VGNC:34954]	55.6753460035356	7.24811056988326	0.334291186203967	21.6820271338558	3.03226044290201e-104	1.69991652341281e-102
ENSBTAG00000016412	None	None	28.5523013170828	4.19975482853758	0.254454525519872	16.5049327378129	3.38109589035538e-61	6.57551563953315e-60
ENSBTAG00000016506	ST3GAL4	ST3 beta-galactoside alpha-2,3-sialyltransferase 4 [Source:VGNC Symbol;Acc:VGNC:35333]	410.084589290541	2.07913867633563	0.12839297830649	16.1935543809293	5.59983070237814e-59	1.01468252529738e-57
ENSBTAG00000016688	ENSBTAG00000016688	None	5.79678780968797	5.54035702427412	0.417594973224901	13.2672981704938	3.5826657698091e-40	3.35534211429729e-39
ENSBTAG00000016698	SLAMF8	SLAM family member 8 [Source:VGNC Symbol;Acc:VGNC:34656]	9.05658361748524	2.97243658552318	0.324140339849581	9.1702149349956	4.72076832305013e-20	1.90120386325604e-19
ENSBTAG00000016746	UBE2C	ubiquitin conjugating enzyme E2 C [Source:VGNC Symbol;Acc:VGNC:36578]	61.9605937386136	2.39964309117785	0.39348783607724	6.0983920496765	1.0714071338141e-09	2.50512484528573e-09
ENSBTAG00000016766	TMEM176B	transmembrane protein 176B [Source:VGNC Symbol;Acc:VGNC:36001]	189.509815463015	2.91343461728595	0.241741373032789	12.0518659290099	1.89608435789765e-33	1.34363138013759e-32
ENSBTAG00000016805	SGMS2	sphingomyelin synthase 2 [Source:VGNC Symbol;Acc:VGNC:34544]	44.844146129002	2.00899135435984	0.154260871691942	13.0233372359764	9.01433853790308e-39	7.97925993188293e-38
ENSBTAG00000016819	FABP3	fatty acid binding protein 3 [Source:VGNC Symbol;Acc:VGNC:28697]	30.535935606548	3.19851217951152	0.253054904425145	12.6395976666702	1.27705735771745e-36	1.04162171506175e-35
ENSBTAG00000016836	PDK1	pyruvate dehydrogenase kinase 1 [Source:VGNC Symbol;Acc:VGNC:32703]	133.256026636121	2.21065401218836	0.105878589422638	20.8791411393294	8.28679917538932e-97	3.97400276920979e-95
ENSBTAG00000016906	CYP27B1	cytochrome P450, family 27, subfamily B, polypeptide 1 [Source:NCBI gene (formerly Entrezgene);Acc:539630]	20.6751414641409	6.21554954767317	0.410069366826926	15.1573125195097	6.77868205017341e-52	9.67075774923784e-51
ENSBTAG00000017007	TRIB3	tribbles pseudokinase 3 [Source:VGNC Symbol;Acc:VGNC:36310]	35.4153847050011	4.79148016389585	0.238527057102314	20.0877846819725	9.4380120573715e-90	3.91317020753726e-88
ENSBTAG00000017086	GRB10	growth factor receptor bound protein 10 [Source:VGNC Symbol;Acc:VGNC:29629]	398.912774610739	2.27606648385209	0.104344372669416	21.813025711153	1.74542837952056e-105	1.01669074535878e-103
ENSBTAG00000017113	ANKRD33	ankyrin repeat domain 33 [Source:VGNC Symbol;Acc:VGNC:25922]	10.0407184546707	4.67229987271209	0.358401496771017	13.0364965403513	7.58637191950218e-39	6.735231753961e-38
ENSBTAG00000017228	TP53I11	tumor protein p53 inducible protein 11 [Source:VGNC Symbol;Acc:VGNC:106992]	67.9485914481034	2.36117374416531	0.131848811048473	17.9081914003551	1.01789645655644e-71	2.64808313458398e-70
ENSBTAG00000017242	FADS6	fatty acid desaturase 6 [Source:VGNC Symbol;Acc:VGNC:28704]	19.7847784964625	2.03755438437334	0.14814301678232	13.7539684868663	4.82107810814585e-43	4.97137251203537e-42
ENSBTAG00000017446	E2F8	E2F transcription factor 8 [Source:VGNC Symbol;Acc:VGNC:28292]	10.1935735007033	2.37815210109308	0.482060806201772	4.93330316528093	8.08505152233457e-07	1.55189841228415e-06
ENSBTAG00000017448	EFEMP1	EGF containing fibulin extracellular matrix protein 1 [Source:VGNC Symbol;Acc:VGNC:28348]	57.1507269952435	2.57963075418897	0.346551156939584	7.44372281705783	9.78867788090924e-14	2.86206176728544e-13
ENSBTAG00000017461	SLC16A3	solute carrier family 16 member 3 [Source:VGNC Symbol;Acc:VGNC:34689]	249.758827272379	5.63870918650435	0.148675718528108	37.9262279162171	0	0
ENSBTAG00000017500	KCNK12	potassium two pore domain channel subfamily K member 12 [Source:VGNC Symbol;Acc:VGNC:30467]	40.3856611306523	2.44149648528231	0.483918625297438	5.04526248350466	4.52899185928218e-07	8.83815848859102e-07
ENSBTAG00000017502	RIMKLA	ribosomal modification protein rimK like family member A [Source:VGNC Symbol;Acc:VGNC:33970]	32.6421565718396	2.68386041406162	0.161246153540335	16.6444926290304	3.31766092682712e-62	6.61372105630094e-61
ENSBTAG00000017514	CCND1	cyclin D1 [Source:VGNC Symbol;Acc:VGNC:26962]	53.2094744002102	2.07997204945998	0.267118939850266	7.7866887710243	6.87881166419735e-15	2.13794612395056e-14
ENSBTAG00000017593	TREM1	triggering receptor expressed on myeloid cells 1 [Source:VGNC Symbol;Acc:VGNC:36298]	24.0879717973401	8.64089842927375	0.613579064492527	14.0827791059338	4.84657003079442e-45	5.37852162989927e-44
ENSBTAG00000017678	SPRED3	sprouty related EVH1 domain containing 3 [Source:VGNC Symbol;Acc:VGNC:52252]	13.0146498008903	3.95910583809387	0.249492777188581	15.8686190546565	1.04515214127737e-56	1.75283170210577e-55
ENSBTAG00000017716	BEGAIN	brain enriched guanylate kinase associated [Source:VGNC Symbol;Acc:VGNC:26465]	8.16594570533016	3.70672206300392	0.304625807171834	12.1681156872997	4.59569312415763e-34	3.34412989613445e-33
ENSBTAG00000017733	CA2	carbonic anhydrase II [Source:NCBI gene (formerly Entrezgene);Acc:280740]	287.585419495775	6.30280747923849	0.141441019968605	44.5613831167046	0	0
ENSBTAG00000017804	BNIP3	BCL2 interacting protein 3 [Source:VGNC Symbol;Acc:VGNC:26533]	1075.10575846559	4.37778961614179	0.156052587538992	28.0532971941137	3.6412068386656e-173	7.49649152767343e-171
ENSBTAG00000017808	ARSJ	arylsulfatase family member J [Source:VGNC Symbol;Acc:VGNC:26178]	47.6723648312646	2.01175061175555	0.224737026508259	8.95157617332638	3.5044216174376e-19	1.35468755370095e-18
ENSBTAG00000018049	MKNK2	MAPK interacting serine/threonine kinase 2 [Source:VGNC Symbol;Acc:VGNC:31492]	301.854217486168	2.42714804344963	0.109549022185812	22.1558165926192	9.16830469493119e-109	5.67247286850639e-107
ENSBTAG00000018189	CSTB	cystatin B (stefin B) [Source:NCBI gene (formerly Entrezgene);Acc:514170]	47.8374592604318	3.22680336376549	0.226776927058939	14.228975608823	6.05624191665718e-46	6.96701201606969e-45
ENSBTAG00000018193	None	None	21.085042011253	4.05706310340381	0.308886463926569	13.1344800669812	2.08921459369622e-39	1.89425295849101e-38
ENSBTAG00000018284	KBTBD11	kelch repeat and BTB domain containing 11 [Source:VGNC Symbol;Acc:VGNC:30412]	14.3577616241818	2.4744818629398	0.181929150669647	13.6013489527747	3.93115226617642e-42	3.94138448450148e-41
ENSBTAG00000018307	SEMA3F	semaphorin 3F [Source:VGNC Symbol;Acc:VGNC:34431]	321.373391223197	2.36471724273567	0.111619742271589	21.1854748506938	1.30008411184896e-99	6.69151050844328e-98
ENSBTAG00000018347	IL33	interleukin 33 [Source:VGNC Symbol;Acc:VGNC:30155]	471.312548274187	2.37931445285469	0.19256641349655	12.3558122605702	4.53155759642683e-35	3.44219651774381e-34
ENSBTAG00000018349	IFI30	IFI30 lysosomal thiol reductase [Source:VGNC Symbol;Acc:VGNC:30043]	85.0681112807899	2.17033484940539	0.121566504354068	17.8530661956372	2.73594115449406e-71	6.9956902196603e-70
ENSBTAG00000018398	GPR4	G protein-coupled receptor 4 [Source:VGNC Symbol;Acc:VGNC:29587]	65.3405689310191	2.39894468594829	0.141668691735866	16.9334851374289	2.54834612234809e-64	5.40493801899796e-63
ENSBTAG00000018453	ANKRD37	ankyrin repeat domain 37 [Source:VGNC Symbol;Acc:VGNC:25928]	56.704141578666	4.43866710683884	0.193826055646743	22.9002601947827	4.61852233000363e-116	3.46853931714298e-114
ENSBTAG00000018499	ANXA8L1	annexin A8-like 1 [Source:NCBI gene (formerly Entrezgene);Acc:281627]	55.3515149529464	5.53265769905355	0.619344787742975	8.93308187708456	4.14302827186386e-19	1.59535313106502e-18
ENSBTAG00000018517	VLDLR	very low density lipoprotein receptor [Source:VGNC Symbol;Acc:VGNC:36803]	335.820619256694	4.93003995932225	0.0954876639172205	51.6301243226158	0	0
ENSBTAG00000018539	KLK1	kallikrein 1 [Source:VGNC Symbol;Acc:VGNC:57049]	22.3961712406938	3.49692777875674	0.198605131450282	17.6074392097575	2.15998404268198e-69	5.27451318070869e-68
ENSBTAG00000018540	NOX4	NADPH oxidase 4 [Source:VGNC Symbol;Acc:VGNC:32184]	26.8856396343733	3.75822614613855	0.25083932087789	14.9826037360709	9.54049185326202e-51	1.31702905456418e-49
ENSBTAG00000018554	ENSBTAG00000018554	None	6.70809167027757	3.63563609641364	0.302504662537825	12.0184464791813	2.84265630320607e-33	1.99319782246528e-32
ENSBTAG00000018765	SEMA5B	semaphorin 5B [Source:VGNC Symbol;Acc:VGNC:34440]	24.5780335353756	2.35116311109643	0.211640617146373	11.1092244144721	1.13137882972914e-28	6.59980195691042e-28
ENSBTAG00000018951	TBC1D9	TBC1 domain family member 9 [Source:VGNC Symbol;Acc:VGNC:35646]	175.460010844164	2.09913101305171	0.124020100025899	16.9257323015652	2.90708787845089e-64	6.15488233272731e-63
ENSBTAG00000018972	GARS1	glycyl-tRNA synthetase 1 [Source:VGNC Symbol;Acc:VGNC:29254]	453.396601602986	2.30878688775787	0.0881753325118904	26.1840451517042	4.03838107574786e-151	5.74075100303633e-149
ENSBTAG00000018986	ACSL4	acyl-CoA synthetase long chain family member 4 [Source:VGNC Symbol;Acc:VGNC:25566]	1088.70927924294	4.70192114254951	0.169095696612187	27.8062732331571	3.64263768163965e-170	6.79636508694672e-168
ENSBTAG00000019066	FAM167A	family with sequence similarity 167 member A [Source:VGNC Symbol;Acc:VGNC:28750]	9.8944668434228	3.00623000384693	0.267237568889147	11.2492791202346	2.33492561675659e-29	1.40743800048917e-28
ENSBTAG00000019125	SLC1A1	solute carrier family 1 member 1 [Source:VGNC Symbol;Acc:VGNC:34711]	6.18016790985969	2.29748641400472	0.276573846887175	8.30695468809802	9.81894202318552e-17	3.36725981329289e-16
ENSBTAG00000019203	S100A4	S100 calcium binding protein A4 [Source:VGNC Symbol;Acc:VGNC:34244]	260.108284116488	2.74357674553658	0.20184862959592	13.5922485628411	4.45190013878463e-42	4.45600499222358e-41
ENSBTAG00000019241	None	None	20.505488910338	2.26075748503167	0.218875018032441	10.3289882296964	5.21072863251758e-25	2.61351975939539e-24
ENSBTAG00000019289	ITGA2	integrin subunit alpha 2 [Source:VGNC Symbol;Acc:VGNC:30313]	160.857512847525	2.83585105591862	0.167996586591384	16.8804087836393	6.27090951096869e-64	1.30910717605729e-62
ENSBTAG00000019294	ABCC9	ATP binding cassette subfamily C member 9 [Source:VGNC Symbol;Acc:VGNC:25476]	100.596045768142	2.30467120274347	0.231999701416702	9.93394038298344	2.96309431643663e-23	1.3837430282585e-22
ENSBTAG00000019338	IL13RA1	interleukin 13 receptor subunit alpha 1 [Source:VGNC Symbol;Acc:VGNC:55053]	293.98018321869	2.13404820479072	0.0996741894592439	21.4102388629237	1.07261539391538e-101	5.71790197265339e-100
ENSBTAG00000019354	PAX8	paired box 8 [Source:VGNC Symbol;Acc:VGNC:32599]	9.9497282764177	2.49272387648843	0.231145392832397	10.7842247943739	4.08674375157805e-27	2.23442340373597e-26
ENSBTAG00000019453	PTGES	prostaglandin E synthase [Source:VGNC Symbol;Acc:VGNC:33505]	112.810864905063	3.27468969292755	0.211075837420726	15.514280236635	2.77731533811824e-54	4.28443283275268e-53
ENSBTAG00000019554	FBP2	fructose-bisphosphatase 2 [Source:VGNC Symbol;Acc:VGNC:28888]	11.718934953794	6.87716209758002	0.495550844977579	13.8778132804741	8.63379430974331e-44	9.16410114245732e-43
ENSBTAG00000019617	PTPN22	protein tyrosine phosphatase non-receptor type 22 [Source:VGNC Symbol;Acc:VGNC:33536]	8.11284341602656	3.04470651158067	0.276370215792608	11.0167678628057	3.1724672198145e-28	1.81342417768334e-27
ENSBTAG00000019716	CXCL8	C-X-C motif chemokine ligand 8 [Source:VGNC Symbol;Acc:VGNC:27853]	57.7883872862543	5.91987007164465	0.503766664225481	11.7512143856247	6.96111953347524e-32	4.61024561005146e-31
ENSBTAG00000019782	TPI1	triosephosphate isomerase 1 [Source:VGNC Symbol;Acc:VGNC:36250]	1217.05845829924	2.31867651350087	0.0827120720353666	28.0331087886353	6.41847668526168e-173	1.2773838349785e-170
ENSBTAG00000019788	TEAD4	TEA domain transcription factor 4 [Source:VGNC Symbol;Acc:VGNC:35727]	41.0596012179665	2.35819295017299	0.14565547157379	16.1902119068579	5.91246124249463e-59	1.06970757116104e-57
ENSBTAG00000019892	HAS2	hyaluronan synthase 2 [Source:VGNC Symbol;Acc:VGNC:29755]	18.9795540344832	4.98255939572398	0.351779254757058	14.1638806960489	1.53289869875462e-45	1.73830421289923e-44
ENSBTAG00000019960	TM4SF18	transmembrane 4 L six family member 18 [Source:VGNC Symbol;Acc:VGNC:35904]	75.4245089681743	2.2195823080387	0.182118891625946	12.1875456643866	3.62165072019358e-34	2.64988549324948e-33
ENSBTAG00000019993	APLN	apelin [Source:VGNC Symbol;Acc:VGNC:26017]	64.965905565849	5.73354768868892	0.212272045838638	27.0103756056856	1.11632411729767e-160	1.82603099789747e-158
ENSBTAG00000020035	RCAN1	regulator of calcineurin 1 [Source:VGNC Symbol;Acc:VGNC:33820]	333.033150253522	2.75711169123105	0.295085517614321	9.34343275644799	9.32603663837153e-21	3.88834509423165e-20
ENSBTAG00000020049	CABP1	calcium binding protein 1 [Source:VGNC Symbol;Acc:VGNC:53893]	12.5085425214137	2.50050688589039	0.211620194018403	11.8160126328631	3.22637844102262e-32	2.16196324154047e-31
ENSBTAG00000020100	ENSBTAG00000020100	None	31.1196625085176	2.24694704254462	0.370943872186399	6.05737743907396	1.38358684457718e-09	3.21365697550985e-09
ENSBTAG00000020159	NKAIN1	sodium/potassium transporting ATPase interacting 1 [Source:VGNC Symbol;Acc:VGNC:32091]	14.1166601673991	4.33529558600598	0.302244607673788	14.3436656136643	1.16723778315143e-46	1.38273674291778e-45
ENSBTAG00000020164	BAZ1A	bromodomain adjacent to zinc finger domain 1A [Source:VGNC Symbol;Acc:VGNC:53933]	147.677262737601	2.19599347943443	0.0986705143289073	22.2558227690425	9.90592280028256e-110	6.29184171054117e-108
ENSBTAG00000020225	TBXAS1	thromboxane A synthase 1 [Source:VGNC Symbol;Acc:VGNC:35674]	14.9316243899649	3.31670454352093	0.246398999467165	13.4607062150953	2.66358209638767e-41	2.58584014739554e-40
ENSBTAG00000020257	PTPN5	protein tyrosine phosphatase non-receptor type 5 [Source:VGNC Symbol;Acc:VGNC:33540]	34.6209356335516	5.20054799757026	0.285102213766816	18.2409947957253	2.43977369322302e-74	6.93650896923239e-73
ENSBTAG00000020283	DUSP5	dual specificity phosphatase 5 [Source:VGNC Symbol;Acc:VGNC:28261]	41.5309648896867	2.9143857595019	0.209962853375601	13.8804827265725	8.31818471769385e-44	8.85271334349218e-43
ENSBTAG00000020457	TGFB1	transforming growth factor beta 1 [Source:VGNC Symbol;Acc:VGNC:35800]	210.038517991063	2.04799103012406	0.104059364718025	19.6809872487076	3.13829230263745e-86	1.21276208368265e-84
ENSBTAG00000020465	FERMT1	FERM domain containing kindlin 1 [Source:VGNC Symbol;Acc:VGNC:28952]	134.109938791529	3.08694358906751	0.126962467168022	24.3138279991224	1.39993389938839e-130	1.39305089104973e-128
ENSBTAG00000020535	PYCARD	PYD and CARD domain containing [Source:NCBI gene (formerly Entrezgene);Acc:282846]	13.1657479912335	2.05436272060655	0.165914030691497	12.3820915690154	3.26715804173265e-35	2.50566051228834e-34
ENSBTAG00000020650	ADCYAP1	adenylate cyclase activating polypeptide 1 [Source:VGNC Symbol;Acc:VGNC:25651]	23.4407274573547	5.43708386210595	0.439580253904165	12.3688082297057	3.85498682280803e-35	2.94701649495203e-34
ENSBTAG00000020676	MMP9	matrix metallopeptidase 9 [Source:VGNC Symbol;Acc:VGNC:31531]	122.870282364836	7.65181550714497	0.514560190678916	14.8705936560096	5.1157686344804e-50	6.81018876971353e-49
ENSBTAG00000020814	C2CD4B	C2 calcium dependent domain containing 4B [Source:NCBI gene (formerly Entrezgene);Acc:529849]	8.56111694578934	2.19736594839206	0.328817943677711	6.68262176879797	2.34704791160136e-11	6.04792816409838e-11
ENSBTAG00000020848	PIK3CG	phosphatidylinositol-4,5-bisphosphate 3-kinase catalytic subunit gamma [Source:VGNC Symbol;Acc:VGNC:32892]	105.876719270059	3.32230586002393	0.138957590167527	23.9087757352338	2.4822475243536e-126	2.24549376426563e-124
ENSBTAG00000020854	BCL6B	BCL6B transcription repressor [Source:VGNC Symbol;Acc:VGNC:57982]	178.837304204496	2.86561042189595	0.142983804785971	20.0415034848556	2.39425307108734e-89	9.82466526524192e-88
ENSBTAG00000020895	LOXL4	lysyl oxidase like 4 [Source:VGNC Symbol;Acc:VGNC:55958]	86.4243092891074	5.32798109741872	0.421249362090316	12.6480454972806	1.14692631973922e-36	9.38044327671645e-36
ENSBTAG00000020935	HIF1A	hypoxia inducible factor 1 subunit alpha [Source:VGNC Symbol;Acc:VGNC:29848]	1291.54273441659	2.75797145910921	0.0860767080543738	32.0408565969673	2.94357629029432e-225	1.30182386971868e-222
ENSBTAG00000020957	FZD5	frizzled class receptor 5 [Source:VGNC Symbol;Acc:VGNC:29169]	11.6899374407676	2.62601458912539	0.24460041290126	10.7359368611755	6.90153531374011e-27	3.72901507608012e-26
ENSBTAG00000021029	PRR5L	proline rich 5 like [Source:VGNC Symbol;Acc:VGNC:33401]	15.4975871914301	2.05871827867673	0.151574754480391	13.5821976801755	5.10707336556218e-42	5.10750109364975e-41
ENSBTAG00000021035	CTSK	cathepsin K [Source:VGNC Symbol;Acc:VGNC:27817]	2103.2484569256	3.08562360300043	0.13143620042343	23.4762081759811	7.13934512504772e-122	5.96160280686677e-120
ENSBTAG00000021048	ADM	adrenomedullin [Source:VGNC Symbol;Acc:VGNC:25681]	853.175734783172	2.66658941414516	0.145749832383302	18.2956602456488	8.96088811191218e-75	2.57216261885441e-73
ENSBTAG00000021057	TMEM190	transmembrane protein 190 [Source:VGNC Symbol;Acc:VGNC:36016]	64.0493799279226	7.99402106605065	0.344323285598892	23.2166147350343	3.09417075447997e-119	2.47880846785047e-117
ENSBTAG00000021161	CREG2	cellular repressor of E1A stimulateds 2 [Source:VGNC Symbol;Acc:VGNC:27703]	7.03876029154894	3.35084891803026	0.296771800921137	11.2909949922119	1.45381494458498e-29	8.83460776248816e-29
ENSBTAG00000021215	VWA5A	von Willebrand factor A domain containing 5A [Source:VGNC Symbol;Acc:VGNC:36853]	338.430133798935	2.08250681503928	0.120824264919564	17.2358326899457	1.42979591476947e-66	3.2644728524402e-65
ENSBTAG00000021287	SLC16A7	solute carrier family 16 member 7 [Source:VGNC Symbol;Acc:VGNC:34693]	35.0676858165544	2.37521442552086	0.246843918986926	9.62233315395816	6.4354582793012e-22	2.83041647562194e-21
ENSBTAG00000021321	SDCBP2	syndecan binding protein 2 [Source:VGNC Symbol;Acc:VGNC:34383]	5.9042055567023	3.22310719374045	0.264506694255833	12.1853520675852	3.72043178887403e-34	2.71882962000886e-33
ENSBTAG00000021377	S100A14	S100 calcium binding protein A14 [Source:VGNC Symbol;Acc:VGNC:34240]	213.880998168885	3.02147432516672	0.179299572702835	16.8515422519964	1.02213974823781e-63	2.1153155517691e-62
ENSBTAG00000021420	EPHA7	EPH receptor A7 [Source:VGNC Symbol;Acc:VGNC:28537]	19.667514301222	2.24349376013173	0.305952542548052	7.33281619903311	2.25365927962681e-13	6.45037043576791e-13
ENSBTAG00000021435	MAFF	MAF bZIP transcription factor F [Source:VGNC Symbol;Acc:VGNC:31140]	274.600491659305	2.36220376513183	0.194960045306189	12.1163480518377	8.65296205836249e-34	6.21690854024708e-33
ENSBTAG00000021484	TSPAN18	tetraspanin 18 [Source:VGNC Symbol;Acc:VGNC:36433]	94.0639234711709	3.32589905678306	0.18272807436047	18.2013577739675	5.03443277999682e-74	1.41783400532882e-72
ENSBTAG00000021485	C3H1orf54	chromosome 3 C1orf54 homolog [Source:VGNC Symbol;Acc:VGNC:52714]	96.8784510674489	2.04156819355232	0.140215770637197	14.5601895155917	5.0318115037161e-48	6.26536612782836e-47
ENSBTAG00000021487	CIART	circadian associated repressor of transcription [Source:VGNC Symbol;Acc:VGNC:27358]	47.4702728013565	3.3183203894108	0.212660014943265	15.6038754642996	6.85061850762161e-55	1.08780898403603e-53
ENSBTAG00000021512	ZBTB7B	zinc finger and BTB domain containing 7B [Source:VGNC Symbol;Acc:VGNC:37090]	78.7611088961833	2.06756408773799	0.112529451300533	18.3735374503527	2.13998619256925e-75	6.26313115820329e-74
ENSBTAG00000021588	SCG2	secretogranin II [Source:VGNC Symbol;Acc:VGNC:34332]	98.0758535151728	3.2294012198841	0.412151340340465	7.8354742634499	4.67076319213802e-15	1.46272182736219e-14
ENSBTAG00000021714	TEKT2	tektin 2 [Source:VGNC Symbol;Acc:VGNC:35737]	7.01843375811869	2.21440880611513	0.207381188196733	10.6779637312832	1.29071738926259e-26	6.92072579487411e-26
ENSBTAG00000021717	BDKRB2	bradykinin receptor B2 [Source:VGNC Symbol;Acc:VGNC:26460]	34.7758407063231	2.78695792514818	0.329221862520097	8.46528813066918	2.55520209663052e-17	8.98723659377467e-17
ENSBTAG00000021766	HBEGF	heparin binding EGF like growth factor [Source:VGNC Symbol;Acc:VGNC:29765]	26.4100787381801	2.1850484204537	0.153119990712501	14.2701708006002	3.35755281784988e-46	3.90765479512139e-45
ENSBTAG00000021807	TAC3	tachykinin 3 [Source:VGNC Symbol;Acc:VGNC:35556]	19.7389650521927	2.97662936683559	0.262822045266168	11.3256457000061	9.79543888111227e-30	5.99525041923944e-29
ENSBTAG00000021841	CHD7	chromodomain helicase DNA binding protein 7 [Source:VGNC Symbol;Acc:VGNC:27282]	111.341968518525	2.32045715762705	0.136097896426206	17.0499120012867	3.50059914737256e-65	7.627856645762e-64
ENSBTAG00000021923	DSG2	desmoglein 2 [Source:VGNC Symbol;Acc:VGNC:28221]	30.5744634588926	2.42878414669735	0.439587246434603	5.52514697911891	3.29209893845955e-08	6.96015464308526e-08
ENSBTAG00000021964	CDH17	cadherin 17 [Source:VGNC Symbol;Acc:VGNC:27096]	50.8030660998475	5.51188308133516	0.336658597585874	16.372322349288	3.01486781986476e-60	5.68728856824725e-59
ENSBTAG00000022027	DDT	D-dopachrome tautomerase [Source:NCBI gene (formerly Entrezgene);Acc:615999]	60.6845417859245	2.06230065340554	0.123961196123506	16.6366630679395	3.78110232320476e-62	7.525023806898e-61
ENSBTAG00000022114	TMEM65	transmembrane protein 65 [Source:VGNC Symbol;Acc:VGNC:36106]	149.487010047299	2.1538102845327	0.138610061499939	15.5386287346366	1.90005619699957e-54	2.93893407362331e-53
ENSBTAG00000022381	TET3	tet methylcytosine dioxygenase 3 [Source:VGNC Symbol;Acc:VGNC:54499]	39.4734733293429	2.33491849903742	0.16550684189768	14.1076856537503	3.40572555426081e-45	3.80428146337028e-44
ENSBTAG00000022583	SHC4	SHC adaptor protein 4 [Source:VGNC Symbol;Acc:VGNC:106925]	5.38116777673833	2.93085471646642	0.411564870053609	7.12124607740369	1.06955635128234e-12	2.95843696795515e-12
ENSBTAG00000022829	ENSBTAG00000022829	None	13.2340373074559	6.41497989261763	0.419548731567468	15.2901901732625	8.8890200169985e-53	1.29918957188469e-51
ENSBTAG00000022920	RNF128	ring finger protein 128 [Source:VGNC Symbol;Acc:VGNC:34019]	87.0144652282735	3.08423919904625	0.170317234432953	18.108790982397	2.71649096861628e-73	7.42279603117781e-72
ENSBTAG00000022962	DGKK	diacylglycerol kinase kappa [Source:VGNC Symbol;Acc:VGNC:56703]	10.4898638632186	3.68647855097554	0.352003540403861	10.472845093393	1.15129766664616e-25	5.94621342449042e-25
ENSBTAG00000022989	FAM174B	family with sequence similarity 174 member B [Source:VGNC Symbol;Acc:VGNC:28762]	32.9748319232646	2.2328993643813	0.161898171798413	13.791998634559	2.84759886635061e-43	2.96711850463286e-42
ENSBTAG00000023026	ENSBTAG00000023026	None	155.352468548785	7.50328973972323	0.547366528265324	13.7079805802195	9.09541957323274e-43	9.29866482225789e-42
ENSBTAG00000023179	TRIB1	tribbles pseudokinase 1 [Source:VGNC Symbol;Acc:VGNC:36308]	85.3045032047103	2.14912656545671	0.244127125630681	8.80330917715365	1.32839948367204e-18	4.99289211033296e-18
ENSBTAG00000023659	MT2A	metallothionein 2A [Source:NCBI gene (formerly Entrezgene);Acc:404070]	248.501787225069	3.02071912716692	0.373205406543893	8.09398544126302	5.77435941871613e-16	1.90158923935161e-15
ENSBTAG00000023730	TUBB3	tubulin beta 3 class III [Source:VGNC Symbol;Acc:VGNC:107005]	23.4535237492805	2.07374849906192	0.282315966847022	7.34548783131922	2.05009981505634e-13	5.88608845674145e-13
ENSBTAG00000023832	ADAM8	ADAM metallopeptidase domain 8 [Source:VGNC Symbol;Acc:VGNC:25612]	42.0163615576504	2.70303211466053	0.231581241711874	11.6720684917285	1.7706493254914e-31	1.15663695818889e-30
ENSBTAG00000023938	CENPA	centromere protein A [Source:NCBI gene (formerly Entrezgene);Acc:613898]	7.32249999875488	2.47707345927366	0.52096011637048	4.75482360632784	1.98619757923967e-06	3.70986787012371e-06
ENSBTAG00000024918	BIRC3	baculoviral IAP repeat containing 3 [Source:VGNC Symbol;Acc:VGNC:26500]	121.408570530281	2.05517787497056	0.172378239550968	11.922490218743	9.0366475910121e-33	6.20866564351412e-32
ENSBTAG00000024947	TCAM1	testicular cell adhesion molecule 1 [Source:NCBI gene (formerly Entrezgene);Acc:616168]	35.3377671864393	4.53960463941129	0.178265206168797	25.465455300979	4.76030202839964e-143	6.17856157838262e-141
ENSBTAG00000025001	MRPL45	mitochondrial ribosomal protein L45 [Source:VGNC Symbol;Acc:VGNC:31640]	283.13698748512	2.10356510624944	0.113555885765843	18.5244920777342	1.31033837427658e-76	3.99151799164201e-75
ENSBTAG00000025258	ENSBTAG00000025258	None	178.960098711128	4.46039454809254	0.491355126036299	9.07774094894256	1.10851622459472e-19	4.38740213386994e-19
ENSBTAG00000025634	FMN1	formin 1 [Source:HGNC Symbol;Acc:HGNC:3768]	8.93457697205728	2.62521812787911	0.283809698289449	9.24992395855948	2.24652437082459e-20	9.21530316455392e-20
ENSBTAG00000027080	SLC8A3	solute carrier family 8 member A3 [Source:VGNC Symbol;Acc:VGNC:34937]	9.58944939013829	3.63454097252406	0.27775804868721	13.0852768792922	3.99701047606988e-39	3.58051778655292e-38
ENSBTAG00000027407	TNFRSF6B	TNF receptor superfamily member 6b [Source:VGNC Symbol;Acc:VGNC:36169]	171.491428115862	5.8762162791016	0.203860941772862	28.8246302994557	1.05401787448856e-182	2.62208904984748e-180
ENSBTAG00000027409	SLC4A11	solute carrier family 4 member 11 [Source:VGNC Symbol;Acc:VGNC:34891]	11.0635373955514	5.2758580740135	0.441124520036458	11.9600199816085	5.75480716630861e-33	3.98366100712412e-32
ENSBTAG00000027513	CXCL2	chemokine (C-X-C motif) ligand 2 [Source:NCBI gene (formerly Entrezgene);Acc:281214]	199.704607415134	8.8153324709722	0.661826882966601	13.3196953732946	1.77831614548576e-40	1.68263653670725e-39
ENSBTAG00000027654	EIF4EBP1	eukaryotic translation initiation factor 4E binding protein 1 [Source:VGNC Symbol;Acc:VGNC:28412]	170.936816863874	2.19001747279779	0.0964322734660582	22.710420423393	3.53445074671248e-114	2.54246243171649e-112
ENSBTAG00000030343	FGF23	fibroblast growth factor 23 [Source:VGNC Symbol;Acc:VGNC:28978]	49.479309478759	6.84762370622881	0.4270809890792	16.0335483932275	7.45042369296903e-58	1.30066534090268e-56
ENSBTAG00000030484	KLK12	kallikrein related peptidase 12 [Source:VGNC Symbol;Acc:VGNC:30674]	18.5169102827178	5.04287075639453	0.337491386520267	14.9422206249157	1.75043457276363e-50	2.37522036742846e-49
ENSBTAG00000030521	IER5L	immediate early response 5 like [Source:VGNC Symbol;Acc:VGNC:30041]	80.4834580605036	2.19917325839428	0.134437735810787	16.3583033077074	3.7955614332194e-60	7.1262262695083e-59
ENSBTAG00000030575	BHLHE41	basic helix-loop-helix family member e41 [Source:VGNC Symbol;Acc:VGNC:26487]	78.4314951796157	2.45125534204337	0.215917333275927	11.3527492436693	7.18668480703305e-30	4.43036671557985e-29
ENSBTAG00000030674	AK4	adenylate kinase 4 [Source:VGNC Symbol;Acc:VGNC:25773]	54.630160560139	3.74004988844376	0.161095567795183	23.2163425700133	3.11382020080035e-119	2.47880846785047e-117
ENSBTAG00000031287	TMEM158	transmembrane protein 158 [Source:VGNC Symbol;Acc:VGNC:99741]	250.463598962868	5.67703023984049	0.211145317599276	26.886839378625	3.13038832203362e-159	5.05134688559505e-157
ENSBTAG00000031500	SHMT2	serine hydroxymethyltransferase 2 [Source:VGNC Symbol;Acc:VGNC:34604]	299.308933160077	2.68360940376729	0.0913077247738313	29.3908254796029	7.19386260475945e-190	2.09516861862031e-187
ENSBTAG00000031503	NDUFA4L2	NDUFA4 mitochondrial complex associated like 2 [Source:VGNC Symbol;Acc:VGNC:31948]	357.667038743244	6.87675890430965	0.161167136776072	42.6684933533586	0	0
ENSBTAG00000031658	SEMA6B	semaphorin 6B [Source:VGNC Symbol;Acc:VGNC:34442]	117.435806710618	2.07448723920783	0.111247456331867	18.6475026720551	1.32314993987761e-77	4.14691166196287e-76
ENSBTAG00000031797	MANF	mesencephalic astrocyte derived neurotrophic factor [Source:VGNC Symbol;Acc:VGNC:31171]	255.618117371049	2.43872615785344	0.151105834449775	16.139192551589	1.35299723488068e-58	2.42584684410064e-57
ENSBTAG00000031863	None	None	20.6079760503392	3.19321035287626	0.187056103433153	17.0708696175605	2.44530259820052e-65	5.35768042662613e-64
ENSBTAG00000031962	None	None	11.1460210564401	2.59146518492279	0.210022307532373	12.3389996775621	5.58453870709436e-35	4.22324108305344e-34
ENSBTAG00000032089	CDC42EP2	CDC42 effector protein 2 [Source:VGNC Symbol;Acc:VGNC:27073]	73.1021082924052	2.68271264794966	0.141899907859312	18.9056687098731	1.02432720373612e-79	3.38822469246897e-78
ENSBTAG00000032591	CTHRC1	collagen triple helix repeat containing 1 [Source:VGNC Symbol;Acc:VGNC:27796]	207.513067386253	4.02277559574062	0.269534849108944	14.9248811759946	2.27039663997766e-50	3.06336794101392e-49
ENSBTAG00000032603	ENSBTAG00000032603	None	54.7588181781737	2.06873218876479	0.152073758023552	13.6034790989015	3.81828931494362e-42	3.83789500923752e-41
ENSBTAG00000032680	TMEM63B	transmembrane protein 63B [Source:VGNC Symbol;Acc:VGNC:36104]	240.705418423138	2.64192576682728	0.0610307034583919	43.2884698540045	0	0
ENSBTAG00000032996	P4HA1	prolyl 4-hydroxylase subunit alpha 1 [Source:VGNC Symbol;Acc:VGNC:32535]	603.734616041576	2.39804706004024	0.0849475613634783	28.2297339858804	2.5244739978485e-175	5.38299000148375e-173
ENSBTAG00000033107	OSMR	oncostatin M receptor [Source:VGNC Symbol;Acc:VGNC:32475]	317.820672631601	2.18202345130584	0.189400052603616	11.5207119602679	1.03750166432068e-30	6.58979115619852e-30
ENSBTAG00000034075	SLC7A11	solute carrier family 7 member 11 [Source:VGNC Symbol;Acc:VGNC:34926]	13.1031050588475	2.7621498277855	0.218149729102186	12.6617155985174	9.63700193257175e-37	7.93623724667857e-36
ENSBTAG00000034529	HMGA1	high mobility group AT-hook 1 [Source:VGNC Symbol;Acc:VGNC:29874]	249.035790960966	4.1508165058032	0.176008704121582	23.5830183883175	5.75736557399918e-123	4.94594980713124e-121
ENSBTAG00000034712	RAB33A	RAB33A, member RAS onco family [Source:VGNC Symbol;Acc:VGNC:33642]	13.3914598456948	4.75476414277933	0.373390707267971	12.734018416176	3.82627951052381e-37	3.21757772078625e-36
ENSBTAG00000034848	F2RL1	F2R like trypsin receptor 1 [Source:VGNC Symbol;Acc:VGNC:28684]	7.95723454310427	2.5899222912946	0.316570939752097	8.18117510508936	2.81089086539203e-16	9.41774630293103e-16
ENSBTAG00000034885	RGCC	regulator of cell cycle [Source:VGNC Symbol;Acc:VGNC:33902]	78.8369735659299	3.76800920125068	0.218319580292152	17.2591445815734	9.55154146454722e-67	2.18915463777655e-65
ENSBTAG00000034985	PHLDA1	pleckstrin homology like domain family A member 1 [Source:VGNC Symbol;Acc:VGNC:32835]	176.850162597445	2.43449938032541	0.152907497262006	15.9213866155556	4.50286130678421e-57	7.6484590134154e-56
ENSBTAG00000035147	C19H17orf67	chromosome 19 C17orf67 homolog [Source:VGNC Symbol;Acc:VGNC:52657]	32.0616832853056	6.78530312740031	0.496748537624445	13.6594325165989	1.77360511212736e-42	1.80090294591095e-41
ENSBTAG00000036262	GBE1	1,4-alpha-glucan branching enzyme 1 [Source:VGNC Symbol;Acc:VGNC:53570]	297.802819009893	2.60975098334383	0.0916114042570884	28.4871845869768	1.68848140624051e-178	3.87733778306114e-176
ENSBTAG00000037558	GRO1	chemokine (C-X-C motif) ligand 1 (melanoma growth stimulating activity, alpha) [Source:NCBI gene (formerly Entrezgene);Acc:281212]	84.7188872566508	5.06921616872107	0.542373349912759	9.34635923674431	9.07166756714223e-21	3.78519676739958e-20
ENSBTAG00000037651	S100A2	S100 calcium binding protein A2 [Source:VGNC Symbol;Acc:VGNC:34242]	44.9351200853304	4.59977240860238	0.270964738388924	16.9755387212051	1.24605575666524e-64	2.66651465776697e-63
ENSBTAG00000037765	TNFAIP8L1	TNF alpha induced protein 8 like 1 [Source:VGNC Symbol;Acc:VGNC:36158]	163.468018354762	2.47813409183059	0.107171952769805	23.1229722682519	2.72001699115685e-118	2.13682387443447e-116
ENSBTAG00000037768	MMP3	matrix metallopeptidase 3 [Source:NCBI gene (formerly Entrezgene);Acc:281309]	34.6532256921285	7.55496247691167	0.490948115829437	15.3885150656865	1.95466725531736e-53	2.92123675791548e-52
ENSBTAG00000037811	CCL2	chemokine (C-C motif) ligand 2 [Source:NCBI gene (formerly Entrezgene);Acc:281043]	66.5318007649254	2.50003480532392	0.372454476580221	6.71232314960632	1.91549895014002e-11	4.96375281328603e-11
ENSBTAG00000037832	ASPHD2	aspartate beta-hydroxylase domain containing 2 [Source:VGNC Symbol;Acc:VGNC:26221]	22.8385835431912	2.13725855076885	0.135542301365178	15.7682032047741	5.14939877159548e-56	8.48123734229264e-55
ENSBTAG00000037945	CASKIN1	CASK interacting protein 1 [Source:VGNC Symbol;Acc:VGNC:26777]	9.448755838883	2.32365915970778	0.253148028013054	9.17905297523373	4.34899205416101e-20	1.7574048771146e-19
ENSBTAG00000038617	SH3D21	SH3 domain containing 21 [Source:VGNC Symbol;Acc:VGNC:34571]	21.7646336933315	2.3432905247863	0.198698157478264	11.7932171819089	4.23065190294451e-32	2.81909678421096e-31
ENSBTAG00000038640	ENSBTAG00000038640	None	14.028685583477	2.24221516952245	0.180818183939988	12.4003854074025	2.60069696374078e-35	2.01524480493372e-34
ENSBTAG00000038757	HBM	hemoglobin subunit mu [Source:VGNC Symbol;Acc:VGNC:29766]	7.05313590770081	6.77760952215034	0.487656929183753	13.8983148122078	6.48502851180488e-44	6.92645129333292e-43
ENSBTAG00000039129	ENSBTAG00000039129	None	19.606532793095	2.04285832472338	0.151943016917189	13.4448977397676	3.29861480104053e-41	3.19454658063463e-40
ENSBTAG00000039335	ARRDC2	arrestin domain containing 2 [Source:VGNC Symbol;Acc:VGNC:26172]	126.506246430261	3.09964310234251	0.171622066923344	18.0608657028177	6.4798378202483e-73	1.75853962299057e-71
ENSBTAG00000039719	PHGDH	phosphoglycerate dehydrogenase [Source:VGNC Symbol;Acc:VGNC:55654]	218.565237076854	2.05804292508446	0.184273289767315	11.1684277611974	5.820194972984e-29	3.44907931376684e-28
ENSBTAG00000039958	GYS1	glycogen synthase 1 [Source:VGNC Symbol;Acc:VGNC:29730]	181.136863980271	2.17748827066807	0.141948471049487	15.3399910162395	4.13252164683764e-53	6.06967293787064e-52
ENSBTAG00000039992	TUBA1C	tubulin alpha 1c [Source:NCBI gene (formerly Entrezgene);Acc:504244]	20.1909630518353	2.78993773174037	0.305809167809178	9.12313306931747	7.2983274034872e-20	2.91371874038919e-19
ENSBTAG00000040056	LTB4R2	leukotriene B4 receptor 2 [Source:VGNC Symbol;Acc:VGNC:31070]	5.545503788805	3.70529757225916	0.37482006347429	9.8855369104683	4.80996373808734e-23	2.22705610688255e-22
ENSBTAG00000040067	HIPK4	homeodomain interacting protein kinase 4 [Source:VGNC Symbol;Acc:VGNC:29861]	12.535930818006	4.00622095702459	0.251885575049915	15.9049241157645	5.85742369933447e-57	9.935155737749e-56
ENSBTAG00000040151	GCH1	GTP cyclohydrolase 1 [Source:VGNC Symbol;Acc:VGNC:29286]	67.4927301662751	3.22298883402588	0.161787925472795	19.9210715175888	2.67211265299094e-88	1.0565462645485e-86
ENSBTAG00000043574	ENSBTAG00000043574	None	8.41250450279278	2.6748404992912	0.281315344663509	9.50833486346318	1.93738737083608e-21	8.31871362644864e-21
ENSBTAG00000043580	ENSBTAG00000043580	None	11.1120196438555	3.75088987656942	0.300579998157276	12.4788405734396	9.73945109332547e-36	7.66636687576793e-35
ENSBTAG00000043583	ENSBTAG00000043583	None	66.5057068482483	2.44425422537942	0.129468493850479	18.8791431234401	1.69310552542811e-79	5.55422337338929e-78
ENSBTAG00000044157	ENSBTAG00000044157	None	10.3474001600168	7.2915615947828	0.446910702111744	16.3154777013141	7.66045746599179e-60	1.41819414885904e-58
ENSBTAG00000044208	DUSP4	dual specificity phosphatase 4 [Source:VGNC Symbol;Acc:VGNC:28260]	13.6294067449417	2.25959206432594	0.170468820915516	13.2551633324535	4.21198897941863e-40	3.92932503150296e-39
ENSBTAG00000045608	None	None	84.026625879552	2.0289397944291	0.0955417145149461	21.236166890345	4.4256398949991e-100	2.28773012927205e-98
ENSBTAG00000045824	SOX9	SRY-box transcription factor 9 [Source:VGNC Symbol;Acc:VGNC:106947]	9.24960345259944	2.44116089986084	0.338921110930094	7.20274075923338	5.90141110174654e-13	1.65341975518431e-12
ENSBTAG00000045966	GPRIN3	GPRIN family member 3 [Source:VGNC Symbol;Acc:VGNC:29611]	14.6981224781999	2.32385569360352	0.295527035356857	7.86342843658077	3.73759914679704e-15	1.17883442715012e-14
ENSBTAG00000045976	None	None	81.914344911908	5.57898328268589	0.279930838253663	19.9298630957923	2.24174388539191e-88	8.89324376593513e-87
ENSBTAG00000046037	SLC25A5	solute carrier family 25 member 5 [Source:VGNC Symbol;Acc:VGNC:49966]	153.721253383734	2.31452868208575	0.166954308765538	13.863246173156	1.05780081648919e-43	1.11978719412211e-42
ENSBTAG00000046118	None	None	24.3291459412011	2.28732092169401	0.168434424557434	13.5798897862121	5.27056866300932e-42	5.26219568603631e-41
ENSBTAG00000046122	NRARP	NOTCH regulated ankyrin repeat protein [Source:VGNC Symbol;Acc:VGNC:32252]	24.2535235335981	3.31125491281793	0.279574425263764	11.8439120806344	2.3140171774002e-32	1.56464774152524e-31
ENSBTAG00000046258	None	None	25.4131749573347	2.23071231179105	0.198664858116987	11.2285198949351	2.95385122127026e-29	1.77513525078954e-28
ENSBTAG00000046548	ST6GALNAC4	ST6 N-acetylgalactosaminide alpha-2,6-sialyltransferase 4 [Source:VGNC Symbol;Acc:VGNC:58614]	108.768830586355	2.13332747011942	0.0900556901579019	23.6889803007327	4.68367113146549e-124	4.14279385043181e-122
ENSBTAG00000046768	IGFBP1	insulin like growth factor binding protein 1 [Source:VGNC Symbol;Acc:VGNC:30083]	12.5024340959195	3.74192657125265	0.373847416799275	10.0092347923371	1.38822109080415e-23	6.56764978022678e-23
ENSBTAG00000046848	None	None	18.0978670511762	5.16432723722889	0.441464549834267	11.6981697379046	1.30232095507975e-31	8.54451347505899e-31
ENSBTAG00000046926	ENSBTAG00000046926	None	18.2774291174844	2.06395063002152	0.160175964132472	12.8855202539287	5.43080398515791e-38	4.67550327229781e-37
ENSBTAG00000047379	None	None	29.8251319193019	5.60070481246666	0.34096784864711	16.4259030131114	1.24811849107405e-60	2.3884267471018e-59
ENSBTAG00000047400	None	None	105.099234786059	9.95216616926086	0.459682217349299	21.6501004251346	6.0648016556055e-104	3.3683626311435e-102
ENSBTAG00000047412	TNFSF18	TNF superfamily member 18 [Source:VGNC Symbol;Acc:VGNC:36175]	91.5376269467158	2.55365059181138	0.145726658378223	17.5235651474527	9.47006088834548e-69	2.26163994135467e-67
ENSBTAG00000047561	None	None	155.041264730686	5.27719467438962	0.164751792325695	32.0311821795373	4.01427393010865e-225	1.71194446426526e-222
ENSBTAG00000047650	NXPH4	neurexophilin 4 [Source:VGNC Symbol;Acc:VGNC:32383]	24.9313799301238	6.69423366372213	0.400634595260844	16.709075409136	1.12567365394504e-62	2.27055221313474e-61
ENSBTAG00000047801	CRELD2	cysteine rich with EGF like domains 2 [Source:VGNC Symbol;Acc:VGNC:27705]	92.7395722950912	2.1720586425488	0.15975349107214	13.5963140959965	4.21128190281958e-42	4.21870110751414e-41
ENSBTAG00000047827	RENBP	renin binding protein [Source:VGNC Symbol;Acc:VGNC:33866]	34.4200727260019	2.4761630150353	0.138440899838909	17.8860655912854	1.51430308617618e-71	3.9224063236507e-70
ENSBTAG00000047975	DOK5	docking protein 5 [Source:VGNC Symbol;Acc:VGNC:56184]	20.790848555759	2.04571271525705	0.15262346286705	13.4036581062184	5.75548758215493e-41	5.55588336447146e-40
ENSBTAG00000048022	None	None	8.21407379069944	3.22692183395426	0.278552419679432	11.5846124678002	4.93192010014784e-31	3.1850761447196e-30
ENSBTAG00000048029	MMP1	matrix metallopeptidase 1 (interstitial collagenase) [Source:NCBI gene (formerly Entrezgene);Acc:281308]	132.303087223445	10.9508509429196	0.525351198238615	20.8448195790462	1.69847724212327e-96	8.08028555704938e-95
ENSBTAG00000048210	None	None	378.314466977876	2.3227090717412	0.13777198742455	16.8590808273941	8.99774617338319e-64	1.87181336335137e-62
ENSBTAG00000048257	LOC534967	None	8.35916933974351	5.25084415367354	0.462558373733141	11.3517438054269	7.26981764241708e-30	4.47930301692995e-29

## Sheet: DEGs in VTC vs VT
Supplementary Table S1, Sheet 4: Information on upregulated and downregulated DEGs in Vitrified-thawed Tissue with Culture (VTC) compared to Vitrified-Thawed Tissue (VT)
Negative log2FoldChange represents dowregulated DEGs in VTC compared to VT
Positive log2FoldChange represents upegulated DEGs in VTC compared to VT
Ensembl	Symbol	Description	baseMean	log2FoldChange	lfcSE	stat	pvalue	padj
ENSBTAG00000000140	EPHX1	epoxide hydrolase 1 [Source:VGNC Symbol;Acc:VGNC:28541]	128.267826002576	-3.63475042581605	0.121737894535917	-29.8571816086705	7.08298925080098e-196	3.13251757940054e-193
ENSBTAG00000000185	SLC6A14	solute carrier family 6 member 14 [Source:VGNC Symbol;Acc:VGNC:34917]	6.72877155624348	-2.04001030512332	0.265806914988087	-7.67478267152962	1.656993399853e-14	4.17782056326956e-14
ENSBTAG00000000240	AKAP7	A-kinase anchoring protein 7 [Source:VGNC Symbol;Acc:VGNC:25788]	12.9940711660868	-2.46378163278951	0.17735903630294	-13.8914919935696	7.13337654380441e-44	6.15015518480639e-43
ENSBTAG00000000257	MRAP2	melanocortin 2 receptor accessory protein 2 [Source:VGNC Symbol;Acc:VGNC:31596]	7.59330118136481	-2.62128170087756	0.340329015271056	-7.70219870553743	1.33744693097741e-14	3.38644058583572e-14
ENSBTAG00000000271	MNS1	meiosis specific nuclear structural 1 [Source:VGNC Symbol;Acc:VGNC:31539]	25.2598459409141	-3.24614769032322	0.238185651410703	-13.6286450132376	2.70557109629161e-42	2.22042779799438e-41
ENSBTAG00000000285	GUF1	GTP binding elongation factor GUF1 [Source:VGNC Symbol;Acc:VGNC:29724]	69.2322716391227	-2.27658789704869	0.112472543463818	-20.2412769102271	4.2403960064657e-91	1.6177178502622e-89
ENSBTAG00000000413	NRTN	neurturin [Source:VGNC Symbol;Acc:VGNC:32270]	7.42507660704067	-3.39867608386351	0.335634457217695	-10.1261238552128	4.23089998255069e-24	1.63657844806083e-23
ENSBTAG00000000432	ENSBTAG00000000432	None	14.7771310505433	-2.62274704543849	0.320722426242308	-8.17762286275854	2.89498190038317e-16	7.9505471187846e-16
ENSBTAG00000000507	NR4A1	nuclear receptor subfamily 4 group A member 1 [Source:VGNC Symbol;Acc:VGNC:32245]	1348.04821721729	-2.84499365960326	0.15296232049957	-18.5993102766198	3.25468274387337e-77	8.32209135858499e-76
ENSBTAG00000000517	ANKRD29	ankyrin repeat domain 29 [Source:VGNC Symbol;Acc:VGNC:25921]	20.3391930432319	-2.33680436107247	0.167608015907299	-13.9420799680901	3.51543841001918e-44	3.07304905227226e-43
ENSBTAG00000000559	PLTP	phospholipid transfer protein [Source:VGNC Symbol;Acc:VGNC:33055]	213.08714309291	-3.07014666356677	0.161666344621056	-18.9906357489752	2.03845701647018e-80	5.75442440512304e-79
ENSBTAG00000000576	ADGRG2	adhesion G protein-coupled receptor G2 [Source:VGNC Symbol;Acc:VGNC:25666]	9.94097601335253	-2.1564474437932	0.303328488699736	-7.10928094171815	1.16649084559649e-12	2.68693425680319e-12
ENSBTAG00000000588	CHODL	chondrolectin [Source:VGNC Symbol;Acc:VGNC:27308]	59.2028018104107	-4.66917955813202	0.348482917570521	-13.3985894938082	6.16231789092199e-41	4.76890718959815e-40
ENSBTAG00000000598	CST3	cystatin C [Source:NCBI gene (formerly Entrezgene);Acc:281102]	634.210395870082	-2.10011299537731	0.112483734880339	-18.6703704105436	8.62525044727881e-78	2.24388051396419e-76
ENSBTAG00000000654	ODAD2	outer dynein arm docking complex subunit 2 [Source:VGNC Symbol;Acc:VGNC:26158]	22.3950846896965	-3.498929282641	0.220930452616077	-15.8372430835566	1.72207044949057e-56	2.2746950483813e-55
ENSBTAG00000000658	WDR97	WD repeat domain 97 [Source:VGNC Symbol;Acc:VGNC:53884]	17.0315167709069	-2.06221397375625	0.180200060089656	-11.444024895054	2.51921097181955e-30	1.27249992447112e-29
ENSBTAG00000000672	OTULINL	OTU deubiquitinase with linear linkage specificity like [Source:VGNC Symbol;Acc:VGNC:28712]	650.352755842324	-3.06903858627486	0.12120824528093	-25.3203779921209	1.90555379249468e-141	2.80916269582456e-139
ENSBTAG00000000731	WFIKKN2	WAP, follistatin/kazal, immunoglobulin, kunitz and netrin domain containing 2 [Source:VGNC Symbol;Acc:VGNC:55888]	30.8641354355792	-4.3295834909174	0.306921046796304	-14.1065056831728	3.46317841071196e-45	3.13761861929526e-44
ENSBTAG00000000804	MOB3B	MOB kinase activator 3B [Source:VGNC Symbol;Acc:VGNC:31545]	104.712993191878	-3.02550636519312	0.138689061926766	-21.8150322971448	1.67052289263121e-105	9.10854514196771e-104
ENSBTAG00000000828	CAPN6	calpain 6 [Source:VGNC Symbol;Acc:VGNC:26749]	16.5755213668244	-2.23983007626836	0.502843197654273	-4.45433106526448	8.4155160399436e-06	1.35668525763422e-05
ENSBTAG00000000897	IQGAP2	IQ motif containing GTPase activating protein 2 [Source:VGNC Symbol;Acc:VGNC:30259]	89.516848908531	-4.28946235935786	0.185754123867504	-23.0921514421799	5.55201608666729e-118	4.24978359557014e-116
ENSBTAG00000000945	ATP2C2	ATPase secretory pathway Ca2+ transporting 2 [Source:VGNC Symbol;Acc:VGNC:26297]	59.7723446892614	-2.79190514015827	0.152681618218525	-18.2857974177505	1.07381594541557e-74	2.5491920883116e-73
ENSBTAG00000000981	KLHDC8B	kelch domain containing 8B [Source:VGNC Symbol;Acc:VGNC:30640]	33.035799701646	-2.08694074774916	0.13292126008555	-15.7005790225429	1.49867896311889e-55	1.89774395531311e-54
ENSBTAG00000000983	ABCC8	ATP binding cassette subfamily C member 8 [Source:VGNC Symbol;Acc:VGNC:25475]	7.1826745415687	-6.37383201697523	0.517768509829373	-12.3101963444545	7.98287476048463e-35	4.89089315110041e-34
ENSBTAG00000000993	N4BP2L1	NEDD4 binding protein 2 like 1 [Source:VGNC Symbol;Acc:VGNC:53826]	182.707966243613	-2.33257675237531	0.100018882293034	-23.321363915479	2.69180581728302e-120	2.12866577908454e-118
ENSBTAG00000001085	FAM20A	FAM20A golgi associated secretory pathway pseudokinase [Source:VGNC Symbol;Acc:VGNC:28785]	18.1026989764856	-2.34195086045199	0.239384209638882	-9.78323033079284	1.32899744225809e-22	4.83828001768408e-22
ENSBTAG00000001094	MTUS2	microtubule associated scaffold protein 2 [Source:VGNC Symbol;Acc:VGNC:31757]	16.9923420254727	-4.69780613097598	0.418295268425252	-11.2308373667761	2.87738568511204e-29	1.37655698982063e-28
ENSBTAG00000001120	CORO6	coronin 6 [Source:VGNC Symbol;Acc:VGNC:27625]	12.1978733679103	-2.61738692726497	0.244858074955947	-10.6894041690717	1.14101625354443e-26	4.90986489498163e-26
ENSBTAG00000001125	ADAMDEC1	ADAM-like, decysin 1 [Source:NCBI gene (formerly Entrezgene);Acc:505890]	46.0974503746267	-4.5666204050934	0.391697272892748	-11.6585453132419	2.07558113215401e-31	1.10153396884671e-30
ENSBTAG00000001154	None	None	12.5219812219448	-3.42085293381122	0.28165233527157	-12.1456579811874	6.04939647108438e-34	3.58490537276519e-33
ENSBTAG00000001163	MACROH2A2	macroH2A.2 histone [Source:VGNC Symbol;Acc:VGNC:55987]	97.1369037659325	-2.89266239318407	0.195443280835716	-14.8005210555975	1.45352256703613e-49	1.51983476120651e-48
ENSBTAG00000001176	LRRN1	leucine rich repeat neuronal 1 [Source:VGNC Symbol;Acc:VGNC:31039]	32.0508443988224	-3.84736742164873	0.275582405096221	-13.9608601656024	2.70153535006832e-44	2.36850467071702e-43
ENSBTAG00000001219	ENSBTAG00000001219	None	9.24097166319258	-5.72834043260401	0.475900146925963	-12.0368536753051	2.27466701372014e-33	1.31534134677153e-32
ENSBTAG00000001288	MAOB	monoamine oxidase B [Source:VGNC Symbol;Acc:VGNC:31175]	187.702957694471	-2.80318569626915	0.163707166482187	-17.1231703321562	9.96948704253035e-66	1.75583546865568e-64
ENSBTAG00000001322	SAXO1	stabilizer of axonemal microtubules 1 [Source:VGNC Symbol;Acc:VGNC:34301]	6.52366582299667	-3.15495033838025	0.422881005141857	-7.46061019534776	8.61226924019854e-14	2.10218943166825e-13
ENSBTAG00000001324	SLCO2A1	solute carrier organic anion transporter family member 2A1 [Source:VGNC Symbol;Acc:VGNC:34951]	26.0865061921727	-4.94598299665201	0.28215212539742	-17.5294904820775	8.53306726787613e-69	1.67863848839718e-67
ENSBTAG00000001388	None	None	33.1592156155929	-2.53643373026247	0.250509056626796	-10.1251178876188	4.2746331153689e-24	1.65188977445372e-23
ENSBTAG00000001444	TNXB	tenascin XB [Source:VGNC Symbol;Acc:VGNC:36211]	250.472072729013	-2.32176927810826	0.303165797312272	-7.65841430231244	1.88242785071193e-14	4.73721200534271e-14
ENSBTAG00000001492	FYB1	FYN binding protein 1 [Source:VGNC Symbol;Acc:VGNC:29160]	5.83748936871681	-2.81036881791979	0.335662304381137	-8.37260777048315	5.63569427096208e-17	1.60228155451329e-16
ENSBTAG00000001598	MAP7	microtubule associated protein 7 [Source:VGNC Symbol;Acc:VGNC:31210]	10.9885072904525	-3.54975396852938	0.246062101281875	-14.4262523567698	3.53789268091667e-47	3.40693358893758e-46
ENSBTAG00000001725	CXCL10	C-X-C motif chemokine ligand 10 [Source:VGNC Symbol;Acc:VGNC:27846]	29.5719135537014	-6.36954935084964	0.504542176320039	-12.6244140723913	1.54890018947905e-36	1.01233810413626e-35
ENSBTAG00000001852	BREH1	retinyl ester hydrolase type 1 [Source:NCBI gene (formerly Entrezgene);Acc:497207]	28.8189369465513	-2.19150259509591	0.284125049546556	-7.713162210067	1.22737925398857e-14	3.11501289519183e-14
ENSBTAG00000001862	PPP2R2B	protein phosphatase 2 regulatory subunit Bbeta [Source:VGNC Symbol;Acc:VGNC:33256]	14.3258691191757	-2.61648451549852	0.440392043311281	-5.94126200788128	2.82836133721084e-09	5.5539323676426e-09
ENSBTAG00000001927	ATP6V1C2	ATPase H+ transporting V1 subunit C2 [Source:VGNC Symbol;Acc:VGNC:26320]	8.2208219718534	-2.53630356259477	0.338413677545637	-7.49468396487234	6.64582960362242e-14	1.63220590902623e-13
ENSBTAG00000002092	PI16	peptidase inhibitor 16 [Source:VGNC Symbol;Acc:VGNC:32853]	14.3606591826649	-4.59867518088675	0.36680191081465	-12.5372170790313	4.67112739919463e-36	2.99398455575862e-35
ENSBTAG00000002096	FCGR3A	Fc fragment of IgG, low affinity IIIa, receptor (CD16a) [Source:NCBI gene (formerly Entrezgene);Acc:281766]	12.8959959973331	-5.00737506305194	0.46431453112642	-10.7844461617519	4.07691679846588e-27	1.78716826323352e-26
ENSBTAG00000002107	FZD1	frizzled class receptor 1 [Source:VGNC Symbol;Acc:VGNC:29165]	340.046556468498	-2.14040997179081	0.144772925285341	-14.7846012475893	1.84144628099051e-49	1.91539286074108e-48
ENSBTAG00000002178	PPL	periplakin [Source:VGNC Symbol;Acc:VGNC:33208]	9.29667455680429	-2.20463892229886	0.418596921028813	-5.26673468328524	1.38871683585472e-07	2.4902639640999e-07
ENSBTAG00000002227	LRIG3	leucine rich repeats and immunoglobulin like domains 3 [Source:VGNC Symbol;Acc:VGNC:30984]	45.1814521299455	-2.83143910945175	0.123224328053154	-22.9779229003414	7.75063775944702e-117	5.64331496863151e-115
ENSBTAG00000002258	APOA1	apolipoprotein A1 [Source:VGNC Symbol;Acc:VGNC:26022]	261.928299068727	-4.3168022610669	0.333984757980802	-12.9251475042314	3.24673375133556e-38	2.27385617153654e-37
ENSBTAG00000002289	NLRP14	NLR family pyrin domain containing 14 [Source:VGNC Symbol;Acc:VGNC:32116]	9.30196469862011	-6.25655151786176	0.493734040684013	-12.6719063348235	8.4632320008825e-37	5.58648166514859e-36
ENSBTAG00000002305	PCSK4	proprotein convertase subtilisin/kexin type 4 [Source:VGNC Symbol;Acc:VGNC:55297]	12.8812892145649	-2.330272103983	0.201968718837335	-11.5377872246632	8.50858910046439e-31	4.38124460753106e-30
ENSBTAG00000002317	PTN	pleiotrophin [Source:VGNC Symbol;Acc:VGNC:33521]	1252.34134448557	-2.45805710551075	0.265419076892613	-9.26104157353112	2.02447568590109e-20	6.70390021224207e-20
ENSBTAG00000002333	HOPX	HOP homeobox [Source:VGNC Symbol;Acc:VGNC:29907]	139.864228676567	-3.16601666031483	0.235053953372662	-13.4693189154548	2.37042433719972e-41	1.86218664542775e-40
ENSBTAG00000002407	TDRD5	tudor domain containing 5 [Source:VGNC Symbol;Acc:VGNC:35719]	6.28079058263118	-4.07604130176728	0.444268869820539	-9.17471733595422	4.52760732593577e-20	1.47233548690085e-19
ENSBTAG00000002471	CHL1	cell adhesion molecule L1 like [Source:VGNC Symbol;Acc:VGNC:27296]	20.3373820695764	-2.46689551925067	0.304684054409894	-8.09656916253298	5.65308432094102e-16	1.53486766431007e-15
ENSBTAG00000002492	SYCP3	synaptonemal complex protein 3 [Source:VGNC Symbol;Acc:VGNC:56229]	9.37890947024288	-2.9620306012055	0.273277496787043	-10.8389114948375	2.25133731291692e-27	9.97892310821863e-27
ENSBTAG00000002623	SAMSN1	SAM domain, SH3 domain and nuclear localization signals 1 [Source:VGNC Symbol;Acc:VGNC:34279]	6.54600213613917	-4.43534781629473	0.455253810724982	-9.74258251508437	1.98445848304712e-22	7.15039793182428e-22
ENSBTAG00000002624	PSTPIP2	proline-serine-threonine phosphatase interacting protein 2 [Source:VGNC Symbol;Acc:VGNC:33487]	8.52998043455596	-2.86120554319478	0.291538392503599	-9.8141638177533	9.78458075777012e-23	3.57848939750484e-22
ENSBTAG00000002661	ISLR2	immunoglobulin superfamily containing leucine rich repeat 2 [Source:VGNC Symbol;Acc:VGNC:30299]	128.999400308828	-3.10459580114276	0.237694806776689	-13.0612689576322	5.48065346272823e-39	3.96633230293562e-38
ENSBTAG00000002821	None	None	36.2191862733342	-2.50850759670534	0.229978950283845	-10.9075530330462	1.06073136829872e-27	4.74744875144492e-27
ENSBTAG00000002853	HRC	histidine rich calcium binding protein [Source:VGNC Symbol;Acc:VGNC:29952]	8.86841654485165	-2.11937275478924	0.227472850268295	-9.31703608711777	1.19635537879222e-20	4.00495642785476e-20
ENSBTAG00000002878	CHRD	chordin [Source:VGNC Symbol;Acc:VGNC:27316]	23.1626510061282	-2.2045408472691	0.224204306543955	-9.83273194548072	8.13805999308725e-23	2.98087651464585e-22
ENSBTAG00000002885	MSR1	macrophage scavenger receptor 1 [Source:VGNC Symbol;Acc:VGNC:31704]	12.2860125950454	-4.49575256354861	0.52400247031654	-8.57964001740834	9.51705090197391e-18	2.79358664750419e-17
ENSBTAG00000002923	CX3CR1	C-X3-C motif chemokine receptor 1 [Source:VGNC Symbol;Acc:VGNC:27845]	7.47945023021576	-4.50240945815194	0.465347575402384	-9.67536889873926	3.83705310426274e-22	1.36607785086468e-21
ENSBTAG00000003152	IFI27	putative ISG12(a) protein [Source:NCBI gene (formerly Entrezgene);Acc:507138]	99.8493931915498	-2.62305403437659	0.347558534168453	-7.5470856747982	4.45105799731179e-14	1.10109972127408e-13
ENSBTAG00000003171	SHANK2	SH3 and multiple ankyrin repeat domains 2 [Source:VGNC Symbol;Acc:VGNC:56279]	6.19814230652682	-2.50832171718709	0.381664140060247	-6.57206547303905	4.96220326098213e-11	1.06227445570792e-10
ENSBTAG00000003177	SLC25A33	solute carrier family 25 member 33 [Source:VGNC Symbol;Acc:VGNC:34759]	50.9711281484618	-2.2509516801782	0.176201398783826	-12.7748797439446	2.26497502803014e-37	1.53062064571069e-36
ENSBTAG00000003212	NNAT	neuronatin [Source:VGNC Symbol;Acc:VGNC:32142]	78.4636650736962	-2.18168922708335	0.195526137506408	-11.1580439060831	6.5415033288351e-29	3.08012978113643e-28
ENSBTAG00000003217	CADM3	cell adhesion molecule 3 [Source:VGNC Symbol;Acc:VGNC:26696]	8.6917700500479	-2.09293148745548	0.2814342648153	-7.43666194601087	1.03261355207158e-13	2.50975746494742e-13
ENSBTAG00000003329	FST	follistatin [Source:VGNC Symbol;Acc:VGNC:29134]	74.8737208447208	-3.06207024507067	0.419977684402372	-7.29103083043089	3.07592361814484e-13	7.30210813603729e-13
ENSBTAG00000003352	None	None	15.9014253088539	-2.03916051259705	0.262179067293654	-7.77773959472166	7.38318487667633e-15	1.88865918192785e-14
ENSBTAG00000003408	ENSBTAG00000003408	None	9.96551067237463	-3.79993420196399	0.637157954769999	-5.96388097098417	2.46316199662446e-09	4.8495659359757e-09
ENSBTAG00000003434	CERS4	ceramide synthase 4 [Source:VGNC Symbol;Acc:VGNC:27226]	24.4958055962719	-3.32048554842064	0.229371963850096	-14.4764228926893	1.70755187974042e-47	1.66720171676045e-46
ENSBTAG00000003665	NUP210	nucleoporin 210 [Source:VGNC Symbol;Acc:VGNC:32356]	9.66279550068056	-3.3398051932631	0.39260773168242	-8.50672292914665	1.78918410680376e-17	5.20707955626217e-17
ENSBTAG00000003749	KCNMB4	potassium calcium-activated channel subfamily M regulatory beta subunit 4 [Source:VGNC Symbol;Acc:VGNC:30482]	52.1392665902857	-2.59132627739057	0.139205367522712	-18.6151318983284	2.42262808882373e-77	6.22120473304175e-76
ENSBTAG00000003794	GNAO1	G protein subunit alpha o1 [Source:VGNC Symbol;Acc:VGNC:57047]	31.8953814886576	-3.71003041956823	0.253798902200906	-14.6179923845036	2.1566650412204e-48	2.16409556783301e-47
ENSBTAG00000003832	MFAP2	microfibril associated protein 2 [Source:VGNC Symbol;Acc:VGNC:31422]	142.975610835918	-3.7444951606187	0.143079082803859	-26.1708076906802	5.71372266663536e-151	1.04965480557374e-148
ENSBTAG00000003938	FNDC1	fibronectin type III domain containing 1 [Source:VGNC Symbol;Acc:VGNC:58376]	27.3212933474537	-2.42385947787362	0.513842037237085	-4.71712958890373	2.3919534508675e-06	3.99696559709051e-06
ENSBTAG00000004037	JUN	Jun proto-onco, AP-1 transcription factor subunit [Source:VGNC Symbol;Acc:VGNC:30386]	1250.70235449874	-2.93439147030373	0.137477953647292	-21.3444511825662	4.39088160601007e-101	2.19378733294419e-99
ENSBTAG00000004038	ABAT	4-aminobutyrate aminotransferase [Source:VGNC Symbol;Acc:VGNC:25454]	72.1147078095648	-3.83025303477936	0.216049324605717	-17.7286045294029	2.52217026305526e-70	5.18368934787313e-69
ENSBTAG00000004099	CCDC170	coiled-coil domain containing 170 [Source:VGNC Symbol;Acc:VGNC:26867]	13.0385690881238	-4.2835741714139	0.327259629144351	-13.0892227147408	3.79471187749741e-39	2.75792176075451e-38
ENSBTAG00000004115	MYLIP	myosin regulatory light chain interacting protein [Source:VGNC Symbol;Acc:VGNC:31805]	227.475941529046	-3.03189070942353	0.114656903511045	-26.4431588206241	4.37351151836512e-154	8.85154254928778e-152
ENSBTAG00000004126	MLF1	myeloid leukemia factor 1 [Source:NCBI gene (formerly Entrezgene);Acc:533379]	37.2821505875467	-2.19958838458789	0.143057211239776	-15.3755855124366	2.38675956886184e-53	2.79414666782150e-52
ENSBTAG00000004136	NFE2L3	NFE2 like bZIP transcription factor 3 [Source:VGNC Symbol;Acc:VGNC:32037]	21.3958231719369	-2.43729721287791	0.245173888000562	-9.94109622665985	2.75775400978935e-23	1.02682696073884e-22
ENSBTAG00000004145	ANO4	anoctamin 4 [Source:VGNC Symbol;Acc:VGNC:25953]	49.4268958419495	-2.75774384220229	0.235987254504828	-11.6859863808699	1.5032419665863e-31	8.03500999239348e-31
ENSBTAG00000004196	FMNL1	formin like 1 [Source:VGNC Symbol;Acc:VGNC:29046]	11.5393559443381	-3.89833113650445	0.304893657334547	-12.7858715415223	1.96645927100296e-37	1.33645362293946e-36
ENSBTAG00000004222	SAT2	spermidine/spermine N1-acetyltransferase family member 2 [Source:VGNC Symbol;Acc:VGNC:34297]	41.7416774405882	-2.12867108231915	0.154033422670114	-13.8195402362644	1.94306884625883e-43	1.65611599523031e-42
ENSBTAG00000004226	SHBG	sex hormone binding globulin [Source:VGNC Symbol;Acc:VGNC:34589]	9.16687206988874	-2.00474657019852	0.212873137675887	-9.41756480919109	4.61670786361258e-21	1.57060138459823e-20
ENSBTAG00000004231	GPM6A	glycoprotein M6A [Source:VGNC Symbol;Acc:VGNC:97275]	54.6663179124729	-2.39102893076446	0.220623357860712	-10.8376055642939	2.28370000577916e-27	1.0118612901302e-26
ENSBTAG00000004237	BTC	betacellulin [Source:VGNC Symbol;Acc:VGNC:26593]	11.5517106573266	-3.5652795537712	0.309651444601269	-11.5138476371784	1.12351396661111e-30	5.76283516980382e-30
ENSBTAG00000004281	ACSS1	acyl-CoA synthetase short chain family member 1 [Source:VGNC Symbol;Acc:VGNC:25570]	48.9109908140273	-2.04147098007934	0.122560663946839	-16.6568205029049	2.70001590555445e-62	4.25903433662163e-61
ENSBTAG00000004305	RGS16	regulator of G protein signaling 16 [Source:VGNC Symbol;Acc:VGNC:33915]	101.857295940988	-2.5309036171315	0.230429962818308	-10.9833963698857	4.59323382271154e-28	2.08784945097063e-27
ENSBTAG00000004322	FOS	Fos proto-onco, AP-1 transcription factor subunit [Source:VGNC Symbol;Acc:VGNC:29073]	888.186869283147	-4.14269863456481	0.187129122019111	-22.1381823944096	1.3559535042137e-108	8.05544318100286e-107
ENSBTAG00000004388	SLITRK6	SLIT and NTRK like family member 6 [Source:VGNC Symbol;Acc:VGNC:34967]	16.7730648899062	-2.82457718227084	0.312065087208203	-9.05124378872392	1.41348982923494e-19	4.49134700662439e-19
ENSBTAG00000004411	CRISPLD1	cysteine rich secretory protein LCCL domain containing 1 [Source:VGNC Symbol;Acc:VGNC:27714]	41.3465247750544	-2.85591345192098	0.128286519868876	-22.2619917886935	8.63256054407024e-110	5.31347450807952e-108
ENSBTAG00000004432	CHRDL1	chordin like 1 [Source:VGNC Symbol;Acc:VGNC:84868]	12.871412046357	-2.21329691418736	0.253482529358847	-8.73155605550259	2.51192475956741e-18	7.57064451135648e-18
ENSBTAG00000004476	ADHFE1	alcohol dehydrogenase iron containing 1 [Source:VGNC Symbol;Acc:VGNC:25674]	12.6833650952463	-2.02528522191707	0.196140922764991	-10.3256637797289	5.39443849125706e-25	2.16885488296635e-24
ENSBTAG00000004498	ESR2	estrogen receptor 2 [Source:VGNC Symbol;Acc:VGNC:28605]	8.59811903397567	-2.31035062013774	0.294800513253057	-7.83699660032321	4.61450539911004e-15	1.1934548185136e-14
ENSBTAG00000004574	UGT8	UDP glycosyltransferase 8 [Source:VGNC Symbol;Acc:VGNC:36652]	6.46614177021647	-3.74861539824359	0.378744143626668	-9.89748742343231	4.26864421831425e-23	1.58150420759821e-22
ENSBTAG00000004617	KIF19	kinesin family member 19 [Source:VGNC Symbol;Acc:VGNC:30589]	25.5806014242906	-3.47908718228198	0.201261998653252	-17.2863591018789	5.95998348035879e-67	1.09153623832767e-65
ENSBTAG00000004622	DZANK1	double zinc ribbon and ankyrin repeat domains 1 [Source:VGNC Symbol;Acc:VGNC:28283]	94.1037779540349	-3.26594380402769	0.174457635743248	-18.7205552231272	3.36624040384367e-78	8.77647962058891e-77
ENSBTAG00000004750	VSTM2L	V-set and transmembrane domain containing 2 like [Source:VGNC Symbol;Acc:VGNC:36844]	24.5198129232289	-2.81891765502359	0.199009969646013	-14.1647057181995	1.51500233730598e-45	1.38307667505892e-44
ENSBTAG00000004757	LTBP4	latent transforming growth factor beta binding protein 4 [Source:VGNC Symbol;Acc:VGNC:31074]	1173.00765192864	-2.99159872526081	0.162564282635249	-18.4025585249447	1.25306106184667e-75	3.08511384319816e-74
ENSBTAG00000004840	C1S	complement C1s [Source:VGNC Symbol;Acc:VGNC:26630]	417.184063568638	-2.28545139292489	0.223721749445214	-10.2155977172195	1.68835352206541e-24	6.65586972828759e-24
ENSBTAG00000004924	PENK	proenkephalin [Source:VGNC Symbol;Acc:VGNC:32746]	168.13754229364	-5.77480297859756	0.290386591788088	-19.8866033828854	5.31557220773067e-88	1.87790673764828e-86
ENSBTAG00000004948	LRATD1	LRAT domain containing 1 [Source:VGNC Symbol;Acc:VGNC:28840]	26.4605263522323	-3.37729473528359	0.241419965308435	-13.9892934329967	1.81203208541743e-44	1.59568400678241e-43
ENSBTAG00000004950	BRB	brain ribonuclease [Source:NCBI gene (formerly Entrezgene);Acc:280720]	25.4611427972416	-5.85464237280931	0.452487996865391	-12.9387794004865	2.71915298228013e-38	1.91334152984131e-37
ENSBTAG00000004954	TOX	thymocyte selection associated high mobility group box [Source:VGNC Symbol;Acc:VGNC:36228]	6.00199328609143	-4.60925219940513	0.503033181866136	-9.16291880051705	5.05122159748046e-20	1.63725942170234e-19
ENSBTAG00000005077	CXCL12	C-X-C motif chemokine ligand 12 [Source:VGNC Symbol;Acc:VGNC:27848]	357.690861007155	-2.05098670911027	0.175749603696517	-11.6699364662688	1.81558783744763e-31	9.66128982484942e-31
ENSBTAG00000005154	APCDD1	APC down-regulated 1 [Source:VGNC Symbol;Acc:VGNC:26007]	88.231125426208	-2.54036023176706	0.141703799136443	-17.9272556363926	7.22594573179403e-72	1.56313438375639e-70
ENSBTAG00000005244	RASL11A	RAS like family 11 member A [Source:VGNC Symbol;Acc:VGNC:33754]	74.2479628716059	-2.60474378792488	0.185915184737252	-14.0103875409966	1.34668097080191e-44	1.19559237712606e-43
ENSBTAG00000005431	LMCD1	LIM and cysteine rich domains 1 [Source:VGNC Symbol;Acc:VGNC:30926]	415.648060486226	-2.39846582520638	0.106608660494188	-22.4978516200111	4.3565892199227e-112	2.85835339973061e-110
ENSBTAG00000005490	P4HTM	prolyl 4-hydroxylase, transmembrane [Source:VGNC Symbol;Acc:VGNC:32539]	43.2895433031312	-2.23421842038125	0.141854574606935	-15.750062531096	6.86134360847359e-56	8.84787300526815e-55
ENSBTAG00000005583	HYI	hydroxypyruvate isomerase (putative) [Source:VGNC Symbol;Acc:VGNC:55238]	24.5933155842218	-2.46285247931198	0.15217493931732	-16.1843500011284	6.50330124090178e-59	9.21185292023821e-58
ENSBTAG00000005586	GATM	glycine amidinotransferase [Source:VGNC Symbol;Acc:VGNC:29274]	91.030875371145	-2.63653473547536	0.22110245214719	-11.9244934186446	8.82190123391988e-33	4.95262447739715e-32
ENSBTAG00000005628	CD52	CD52 molecule [Source:VGNC Symbol;Acc:VGNC:27038]	10.1739412238794	-4.18956651561871	0.352818165790003	-11.874577110387	1.60443351040749e-32	8.91924606507253e-32
ENSBTAG00000005653	ABCB4	ATP binding cassette subfamily B member 4 [Source:VGNC Symbol;Acc:VGNC:53628]	6.07090718689141	-2.48713587400912	0.311741753093602	-7.97819300535704	1.48491077418988e-15	3.9464321287784e-15
ENSBTAG00000005754	PPM1K	protein phosphatase, Mg2+/Mn2+ dependent 1K [Source:VGNC Symbol;Acc:VGNC:33215]	102.254354778433	-2.38232446120384	0.149086541440875	-15.9794736545594	1.77639519272421e-57	2.43256135278896e-56
ENSBTAG00000005922	EFCC1	EF-hand and coiled-coil domain containing 1 [Source:NCBI gene (formerly Entrezgene);Acc:617677]	16.2066381618672	-3.08202674437657	0.289169901640945	-10.6581865086479	1.5968065251279e-26	6.82199166960725e-26
ENSBTAG00000006024	ISLR	immunoglobulin superfamily containing leucine rich repeat [Source:VGNC Symbol;Acc:VGNC:30298]	454.725161743953	-4.24413829228558	0.184156434275905	-23.0463752677084	1.5993152317042e-117	1.20109579759622e-115
ENSBTAG00000006035	PPP1R1B	protein phosphatase 1 regulatory inhibitor subunit 1B [Source:VGNC Symbol;Acc:VGNC:33234]	70.9352993807982	-5.46866566834472	0.226171979413301	-24.1792360067354	3.67944249930897e-129	3.6613519070207e-127
ENSBTAG00000006158	DZIP3	DAZ interacting zinc finger protein 3 [Source:VGNC Symbol;Acc:VGNC:28285]	21.9090365560377	-2.20129055938667	0.172909091568891	-12.7309127554443	3.9815716910872e-37	2.6695085661579e-36
ENSBTAG00000006176	GRIA4	glutamate ionotropic receptor AMPA type subunit 4 [Source:VGNC Symbol;Acc:VGNC:59335]	6.23680653503118	-2.16461673104058	0.430450721209504	-5.02872134807515	4.93761310436208e-07	8.58849789937182e-07
ENSBTAG00000006187	MFAP4	microfibril associated protein 4 [Source:VGNC Symbol;Acc:VGNC:31424]	567.752235880121	-5.02651933985056	0.155690109472381	-32.2854120719996	1.12088768641936e-228	6.69225993176677e-226
ENSBTAG00000006231	ACSBG1	acyl-CoA synthetase bubblegum family member 1 [Source:VGNC Symbol;Acc:VGNC:25560]	15.4545299968383	-4.72547249825144	0.432816983693984	-10.9179460979574	9.46111084903186e-28	4.24558905104432e-27
ENSBTAG00000006280	RBFOX3	RNA binding fox-1 homolog 3 [Source:VGNC Symbol;Acc:VGNC:33779]	5.95579181828721	-3.29458814777619	0.397670748667799	-8.28471331827421	1.18393926654777e-16	3.31786406520697e-16
ENSBTAG00000006424	None	None	74.7879663728243	-5.13593849737164	0.382178860465677	-13.4385729527625	3.59298811288785e-41	2.80417457882313e-40
ENSBTAG00000006446	CNTNAP3	contactin associated protein-like 3 [Source:NCBI gene (formerly Entrezgene);Acc:784375]	12.1496367932803	-3.77006272048233	0.472704457807286	-7.97551759501138	1.51743535870447e-15	4.02749402495888e-15
ENSBTAG00000006466	CD53	CD53 molecule [Source:VGNC Symbol;Acc:VGNC:27039]	6.81325954652145	-4.33876198962077	0.475099029606002	-9.13233182820621	6.70394704200182e-20	2.16122655584621e-19
ENSBTAG00000006515	ESPN	espin [Source:HGNC Symbol;Acc:HGNC:13281]	15.9854545299231	-2.80570037408255	0.221877786069125	-12.645251351158	1.18843871537383e-36	7.79733335180159e-36
ENSBTAG00000006525	FDXR	ferredoxin reductase [Source:VGNC Symbol;Acc:VGNC:28942]	66.2965459548494	-2.80786725570655	0.201018256332165	-13.9682201355224	2.43639597714786e-44	2.13919149728842e-43
ENSBTAG00000006535	IRS4	insulin receptor substrate 4 [Source:VGNC Symbol;Acc:VGNC:30285]	14.0410389708419	-5.54049382645109	0.48909339053175	-11.3280897548572	9.52596126030562e-30	4.66760375089493e-29
ENSBTAG00000006546	GSTA2	glutathione S-transferase alpha 2 [Source:NCBI gene (formerly Entrezgene);Acc:281805]	9.56700179563522	-5.44087682908825	0.593403816233993	-9.16892793783918	4.77746455748502e-20	1.55063072250418e-19
ENSBTAG00000006561	RASGEF1B	RasGEF domain family member 1B [Source:VGNC Symbol;Acc:VGNC:33744]	231.141013432823	-2.25141042262858	0.128698299046016	-17.4937076815879	1.60000716785507e-68	3.11675131996043e-67
ENSBTAG00000006631	GLI1	GLI family zinc finger 1 [Source:VGNC Symbol;Acc:VGNC:29399]	23.8584787365968	-2.82091491940936	0.304268132507137	-9.27114810271232	1.84152867877326e-20	6.11674379783908e-20
ENSBTAG00000006675	PCSK6	proprotein convertase subtilisin/kexin type 6 [Source:VGNC Symbol;Acc:VGNC:57161]	18.9761948672415	-2.49393051119916	0.246096047949977	-10.133972211151	3.90457976295814e-24	1.5132939613594e-23
ENSBTAG00000006680	NKIRAS1	NFKB inhibitor interacting Ras like 1 [Source:VGNC Symbol;Acc:VGNC:106839]	13.584170560328	-2.19575851996927	0.181669114563306	-12.0865812840417	1.24354398926944e-33	7.25765336063851e-33
ENSBTAG00000006686	NPNT	nephronectin [Source:VGNC Symbol;Acc:VGNC:32209]	95.8024433359001	-3.26378096492509	0.145702642719568	-22.4002866660892	3.91054109291082e-111	2.47067572436233e-109
ENSBTAG00000006694	CXCL14	C-X-C motif chemokine ligand 14 [Source:VGNC Symbol;Acc:VGNC:27850]	102.1791232167	-3.54451714474527	0.474262338049554	-7.47374788249561	7.79424063908383e-14	1.90875774141304e-13
ENSBTAG00000006754	DBP	D-box binding PAR bZIP transcription factor [Source:VGNC Symbol;Acc:VGNC:27894]	67.5217518812846	-2.10588611156937	0.137711317701192	-15.2920337029869	8.64090771974731e-53	9.93080645635251e-52
ENSBTAG00000006769	HSD3B1	hydroxy-delta-5-steroid dehydrogenase, 3 beta- and steroid delta-isomerase 1 [Source:NCBI gene (formerly Entrezgene);Acc:281824]	84.8346476910582	-5.58139208618933	0.555300564005843	-10.0511190659093	9.0830032322336e-24	3.45965363942907e-23
ENSBTAG00000006820	FATE1	fetal and adult testis expressed 1 [Source:VGNC Symbol;Acc:VGNC:28878]	13.1861163923914	-4.47890114247481	0.324774504245487	-13.7908027998693	2.89519999513091e-43	2.4518853292098e-42
ENSBTAG00000006844	LEF1	lymphoid enhancer binding factor 1 [Source:VGNC Symbol;Acc:VGNC:30833]	29.5641528228847	-2.30224939326629	0.122733727233287	-18.7580826001501	1.66290766154488e-78	4.39309300586446e-77
ENSBTAG00000006864	ENSBTAG00000006864	None	53.389514117944	-3.89830241494297	0.401618128393575	-9.7064901689964	2.82911584316226e-22	1.01296768465369e-21
ENSBTAG00000006896	ABCA9	ATP binding cassette subfamily A member 9 [Source:VGNC Symbol;Acc:VGNC:50181]	63.3408910223628	-2.04859345646388	0.195493289406165	-10.4790986058229	1.07765950751882e-25	4.45733709015666e-25
ENSBTAG00000006921	ABCA6	ATP binding cassette subfamily A member 6 [Source:VGNC Symbol;Acc:VGNC:25460]	68.5153235007395	-2.39197781270756	0.214942462312707	-11.1284563644182	9.12011527394383e-29	4.27910791694158e-28
ENSBTAG00000006934	CYP11A1	cytochrome P450, family 11, subfamily A, polypeptide 1 [Source:NCBI gene (formerly Entrezgene);Acc:338048]	245.834313723317	-4.88272650063627	0.443234178021312	-11.0161326512178	3.19492659243548e-28	1.46339157806951e-27
ENSBTAG00000006937	ABCA10	ATP binding cassette subfamily A member 10 [Source:VGNC Symbol;Acc:VGNC:50149]	64.9213293353225	-4.160704462979	0.298030418004013	-13.9606704941204	2.70873481700191e-44	2.37307428098458e-43
ENSBTAG00000006974	PLEKHA7	pleckstrin homology domain containing A7 [Source:VGNC Symbol;Acc:VGNC:33008]	32.3116565099182	-3.34207164581411	0.203266989137668	-16.4417826032274	9.60515917645771e-61	1.42833381975195e-59
ENSBTAG00000006999	RYR1	ryanodine receptor 1 [Source:VGNC Symbol;Acc:VGNC:34233]	17.4044164490066	-2.3684404618278	0.234297535224419	-10.1086870570756	5.05572465949482e-24	1.94617692324396e-23
ENSBTAG00000007008	MOK	MOK protein kinase [Source:VGNC Symbol;Acc:VGNC:31551]	7.03411652716956	-2.05247989096795	0.237946429900903	-8.62580662304007	6.36424790757035e-18	1.8838741761105e-17
ENSBTAG00000007103	ITGAL	integrin subunit alpha L [Source:VGNC Symbol;Acc:VGNC:30322]	7.33287639414862	-4.53860593253865	0.509067310263419	-8.91553207411831	4.85479459598279e-19	1.509664121631e-18
ENSBTAG00000007104	JPH4	junctophilin 4 [Source:VGNC Symbol;Acc:VGNC:30383]	24.8239849174833	-2.05329430271321	0.23676899034634	-8.67214198831401	4.24066394540486e-18	1.26562779735265e-17
ENSBTAG00000007136	ADAM22	ADAM metallopeptidase domain 22 [Source:VGNC Symbol;Acc:VGNC:54401]	32.1535288579347	-4.133913427973	0.362664560670187	-11.3987245413054	4.2428946709796e-30	2.12073693035443e-29
ENSBTAG00000007153	C1QA	complement C1q A chain [Source:VGNC Symbol;Acc:VGNC:26616]	14.7531212078158	-6.42389610227966	0.510321951054903	-12.5879282460819	2.46046572305585e-36	1.59849952116485e-35
ENSBTAG00000007159	ESR1	estrogen receptor 1 [Source:VGNC Symbol;Acc:VGNC:53791]	18.18570626587	-2.36706559590197	0.254304245409111	-9.30800660482081	1.30253899540692e-20	4.35066241794517e-20
ENSBTAG00000007191	None	None	17.3384132427378	-2.09519093215686	0.277163083353266	-7.55941558597245	4.04884348960599e-14	1.00430494618582e-13
ENSBTAG00000007253	TSPAN33	tetraspanin 33 [Source:VGNC Symbol;Acc:VGNC:36438]	65.6850869192527	-3.21101068697869	0.170611018062581	-18.8206525196448	5.11507509541053e-79	1.38188035552708e-77
ENSBTAG00000007268	F13A1	coagulation factor XIII A chain [Source:VGNC Symbol;Acc:VGNC:28680]	11.3902000692831	-3.09109009198013	0.343553669857285	-8.99740088139415	2.31124335160963e-19	7.28578586630691e-19
ENSBTAG00000007397	FOLH1B	folate hydrolase 1B [Source:NCBI gene (formerly Entrezgene);Acc:505865]	73.894546499023	-3.41293159081774	0.150257401283991	-22.7139000252453	3.26537960435531e-114	2.26697080555853e-112
ENSBTAG00000007409	MILR1	mast cell immunoglobulin like receptor 1 [Source:VGNC Symbol;Acc:VGNC:31476]	12.9682630370879	-2.99652719567734	0.282377452936105	-10.6117792497951	2.62698239042511e-26	1.11236867815838e-25
ENSBTAG00000007423	TNFRSF11B	TNF receptor superfamily member 11b [Source:VGNC Symbol;Acc:VGNC:36161]	8.24899259262461	-2.51466151257025	0.420035077805461	-5.98678930747521	2.14023732476266e-09	4.22772107444018e-09
ENSBTAG00000007444	MAP3K7CL	MAP3K7 C-terminal like [Source:VGNC Symbol;Acc:VGNC:31201]	24.1327251068925	-4.74896817620586	0.288626269864296	-16.4536934854845	7.89061744993421e-61	1.1763029084852e-59
ENSBTAG00000007449	HS3ST1	heparan sulfate-glucosamine 3-sulfotransferase 1 [Source:VGNC Symbol;Acc:VGNC:29958]	35.6389880418701	-2.97268451149599	0.264286435864029	-11.2479647386269	2.36997661239728e-29	1.1397459012741e-28
ENSBTAG00000007485	GRHL1	grainyhead like transcription factor 1 [Source:VGNC Symbol;Acc:VGNC:29634]	8.6857212637308	-2.77459342390374	0.276233631169799	-10.0443722661641	9.72649694082801e-24	3.6929761516829e-23
ENSBTAG00000007492	ADAMTSL2	ADAMTS like 2 [Source:VGNC Symbol;Acc:VGNC:25631]	7.2308730404225	-2.95936262620012	0.263960362476271	-11.2113902194924	3.58517532182325e-29	1.70628053080476e-28
ENSBTAG00000007510	PXMP2	peroxisomal membrane protein 2 [Source:VGNC Symbol;Acc:VGNC:33584]	47.4700424294145	-2.52027837847188	0.142867186342827	-17.6407084298851	1.19947731530379e-69	2.42762010543094e-68
ENSBTAG00000007514	CPNE5	copine 5 [Source:VGNC Symbol;Acc:VGNC:27661]	15.1510547360707	-4.08504505710073	0.427076194340807	-9.56514343630415	1.12045998487383e-21	3.90982252465762e-21
ENSBTAG00000007611	NRIP2	nuclear receptor interacting protein 2 [Source:VGNC Symbol;Acc:VGNC:59356]	10.3212535545494	-3.56263704430906	0.252756919850652	-14.0951118031274	4.07002770378192e-45	3.6651735151478e-44
ENSBTAG00000007633	ANKRD34B	ankyrin repeat domain 34B [Source:VGNC Symbol;Acc:VGNC:25925]	8.9513956719472	-4.52006476766237	0.461119748562356	-9.80236648236099	1.09978318244628e-22	4.01360360073074e-22
ENSBTAG00000007661	MYO1F	myosin IF [Source:VGNC Symbol;Acc:VGNC:31821]	9.95779468557326	-2.3415306465199	0.259924735968741	-9.0084948544547	2.0890378267306e-19	6.59576961633796e-19
ENSBTAG00000007740	MDK	midkine [Source:VGNC Symbol;Acc:VGNC:49556]	123.554862094287	-2.01647438128155	0.162024728139374	-12.4454730116688	1.48004951873508e-35	9.29194074827318e-35
ENSBTAG00000007850	ITIH4	inter-alpha-trypsin inhibitor heavy chain 4 [Source:VGNC Symbol;Acc:VGNC:30336]	21.7549261524142	-3.72030107819383	0.236623799964536	-15.7224297756668	1.06172625125208e-55	1.35160694735619e-54
ENSBTAG00000008004	NCF2	neutrophil cytosolic factor 2 [Source:VGNC Symbol;Acc:VGNC:31912]	12.4213386623786	-3.59871933760978	0.265478699139449	-13.5555860009675	7.34234291498334e-42	5.868468323147e-41
ENSBTAG00000008005	DRC7	dynein regulatory complex subunit 7 [Source:VGNC Symbol;Acc:VGNC:28206]	6.21275030686188	-6.06154073618114	0.493863180468742	-12.2737247397709	1.2535131156102e-34	7.61740463791419e-34
ENSBTAG00000008097	WNT2	Wnt family member 2 [Source:VGNC Symbol;Acc:VGNC:36957]	14.134467124663	-4.9500401119604	0.655692805453383	-7.54932808594364	4.37509473644349e-14	1.08253224715855e-13
ENSBTAG00000008113	OSR1	odd-skipped related transcription factor 1 [Source:VGNC Symbol;Acc:VGNC:32476]	11.2626985930183	-3.64061040990516	0.360512515751259	-10.098430015165	5.61336314741499e-24	2.15458596410422e-23
ENSBTAG00000008121	RSPO3	R-spondin 3 [Source:VGNC Symbol;Acc:VGNC:106906]	192.241222701831	-2.36165051984816	0.19936850852569	-11.8456547491494	2.26641303682012e-32	1.2511899247651e-31
ENSBTAG00000008182	FOSB	FosB proto-onco, AP-1 transcription factor subunit [Source:VGNC Symbol;Acc:VGNC:29074]	321.116098390078	-5.0026765327588	0.265623407677615	-18.8337186714753	3.99683609677024e-79	1.08222720706425e-77
ENSBTAG00000008240	GALNT15	polypeptide N-acetylgalactosaminyltransferase 15 [Source:VGNC Symbol;Acc:VGNC:29228]	19.8078935497145	-4.19351552647414	0.366368493882032	-11.4461685338708	2.4577026985326e-30	1.2424821305325e-29
ENSBTAG00000008255	QRFPR	pyroglutamylated RFamide peptide receptor [Source:VGNC Symbol;Acc:VGNC:33601]	35.7849131846503	-4.67372674393752	0.324351386364	-14.4094551169653	4.51256392970557e-47	4.31421344152235e-46
ENSBTAG00000008313	KLF15	Kruppel like factor 15 [Source:VGNC Symbol;Acc:VGNC:30629]	37.0603386349518	-3.21210774572815	0.169484380628177	-18.9522346178614	4.2322373951086e-80	1.19191383808943e-78
ENSBTAG00000008332	ENPEP	glutamyl aminopeptidase [Source:VGNC Symbol;Acc:VGNC:28503]	34.9658225123931	-2.78472088759672	0.245306537687632	-11.3520043690915	7.24818223729832e-30	3.5749914950673e-29
ENSBTAG00000008452	IHH	Indian hedgehog signaling molecule [Source:VGNC Symbol;Acc:VGNC:30099]	20.8142622152888	-8.61423498340686	1.05039516894515	-8.20094687988484	2.38500910180955e-16	6.56509766821296e-16
ENSBTAG00000008495	AP3B2	adaptor related protein complex 3 subunit beta 2 [Source:VGNC Symbol;Acc:VGNC:58587]	25.6429705866844	-6.14158951012663	0.468391630320816	-13.1120820965995	2.80782603647135e-39	2.04940407710907e-38
ENSBTAG00000008550	GIMAP7	GTPase, IMAP family member 7 [Source:NCBI gene (formerly Entrezgene);Acc:100125415]	6.98070146899845	-6.21198561501064	0.488614383757504	-12.7134726719253	4.97739739609092e-37	3.32225278405376e-36
ENSBTAG00000008612	C1R	complement C1r [Source:VGNC Symbol;Acc:VGNC:56194]	362.757121936759	-2.61400599664073	0.22729303508189	-11.5005987565741	1.31003474021368e-30	6.69654316476523e-30
ENSBTAG00000008631	CORO1A	coronin 1A [Source:VGNC Symbol;Acc:VGNC:27620]	22.966314249672	-2.0901204523046	0.206779932857052	-10.1079462761481	5.09409059365497e-24	1.96031375374908e-23
ENSBTAG00000008687	PCSK2	proprotein convertase subtilisin/kexin type 2 [Source:VGNC Symbol;Acc:VGNC:32648]	53.1667735201797	-3.21689060413095	0.446056905429519	-7.21183903886283	5.52012040645833e-13	1.29094707742889e-12
ENSBTAG00000008708	GPC5	glypican 5 [Source:VGNC Symbol;Acc:VGNC:29527]	78.1848058507533	-2.1506642889189	0.169749791146312	-12.669613755608	8.71424116413596e-37	5.74581743461885e-36
ENSBTAG00000008792	RNASE6	ribonuclease A family member k6 [Source:VGNC Symbol;Acc:VGNC:33999]	15.5286689137685	-3.8582066261184	0.33876938861463	-11.3888880040083	4.75012935326398e-30	2.36535840731131e-29
ENSBTAG00000008807	FBXL22	F-box and leucine rich repeat protein 22 [Source:VGNC Symbol;Acc:VGNC:106739]	13.0942365530237	-2.9823147016813	0.211488551014757	-14.1015420805129	3.71560689881881e-45	3.36121681657541e-44
ENSBTAG00000008842	JPH1	junctophilin 1 [Source:VGNC Symbol;Acc:VGNC:30380]	47.4498367961209	-2.70747237904013	0.16077379201945	-16.8402595039407	1.23692863638229e-63	2.02886879767046e-62
ENSBTAG00000008951	ALPL	alkaline phosphatase, biomineralization associated [Source:VGNC Symbol;Acc:VGNC:25850]	103.507498511201	-3.26402012680734	0.259586890574092	-12.573902016349	2.93854533743319e-36	1.89568718931873e-35
ENSBTAG00000009014	UPK1B	uroplakin 1B [Source:VGNC Symbol;Acc:VGNC:36685]	50.9899027880785	-2.30689596480566	0.323003168021541	-7.14202272050721	9.19673918293706e-13	2.12867343639177e-12
ENSBTAG00000009137	NKG7	natural killer cell granule protein 7 [Source:VGNC Symbol;Acc:VGNC:32094]	5.88303907860167	-3.80447096252642	0.450390658493615	-8.44704678212227	2.98764030636247e-17	8.59027519823605e-17
ENSBTAG00000009230	FBLN7	fibulin 7 [Source:VGNC Symbol;Acc:VGNC:28884]	14.1297213978759	-3.18402410003727	0.346940817589978	-9.17742721123181	4.41513722801047e-20	1.43693523138929e-19
ENSBTAG00000009260	GPM6B	glycoprotein M6B [Source:VGNC Symbol;Acc:VGNC:29537]	57.392253375293	-2.33920243047657	0.119559593155912	-19.5651588361139	3.06447271569177e-85	9.9980515568512e-84
ENSBTAG00000009292	TMEM100	transmembrane protein 100 [Source:VGNC Symbol;Acc:VGNC:35941]	159.949676435705	-2.9252613822538	0.176340622520923	-16.5886982842351	8.41239244173193e-62	1.29951330073378e-60
ENSBTAG00000009353	EVI2B	ecotropic viral integration site 2B [Source:VGNC Symbol;Acc:VGNC:55822]	6.00301399294759	-3.62591789734521	0.468328698982155	-7.74225005904106	9.76726502420128e-15	2.49051701161622e-14
ENSBTAG00000009392	None	None	15.4314117870956	-2.09817102151546	0.270881683111952	-7.74571022082843	9.50490554978295e-15	2.42413663327548e-14
ENSBTAG00000009430	MYRIP	myosin VIIA and Rab interacting protein [Source:VGNC Symbol;Acc:VGNC:31846]	20.7090447466095	-2.32399083511254	0.249472962743956	-9.31560201775349	1.21262880734744e-20	4.05829612907395e-20
ENSBTAG00000009607	LARGE2	LARGE xylosyl- and glucuronyltransferase 2 [Source:VGNC Symbol;Acc:VGNC:30789]	11.175579061129	-4.20408321369722	0.473575365400209	-8.87732665347666	6.84864521889205e-19	2.11645115317779e-18
ENSBTAG00000009656	ENSBTAG00000009656	None	20.0447063631601	-5.55129600729801	0.394658235721118	-14.0660842846842	6.13748999047866e-45	5.49895109287185e-44
ENSBTAG00000009696	ACTN2	actinin alpha 2 [Source:VGNC Symbol;Acc:VGNC:25582]	7.41366382487679	-4.33051546167389	0.413430531608802	-10.4745903618253	1.13025869265289e-25	4.67004119341457e-25
ENSBTAG00000009714	ARHGAP33	Rho GTPase activating protein 33 [Source:VGNC Symbol;Acc:VGNC:26091]	13.7733430309631	-2.0397704210159	0.205032540014861	-9.94852046835127	2.55960196661852e-23	9.54534887051586e-23
ENSBTAG00000009717	FGL2	fibrinogen like 2 [Source:VGNC Symbol;Acc:VGNC:28993]	179.980454753539	-3.08910948998112	0.189553489866697	-16.2967692768596	1.04048540814782e-59	1.50965203629321e-58
ENSBTAG00000009832	NOBOX	NOBOX oosis homeobox [Source:VGNC Symbol;Acc:VGNC:32145]	10.1532001001236	-4.21956463617053	0.382128517052188	-11.0422657505937	2.38931078961101e-28	1.10029927260876e-27
ENSBTAG00000009836	CHGA	chromogranin A [Source:VGNC Symbol;Acc:VGNC:27289]	10.3334687666714	-3.45835881417224	0.408422072831978	-8.46760996581834	2.50479412917941e-17	7.22981549348111e-17
ENSBTAG00000009844	CCN1	cellular communication network factor 1 [Source:VGNC Symbol;Acc:VGNC:50270]	1455.10179223659	-2.2395147677574	0.169745671198491	-13.1933542219091	9.58248153616328e-40	7.14705883968305e-39
ENSBTAG00000009903	PTCH1	patched 1 [Source:VGNC Symbol;Acc:VGNC:106881]	39.2404895268539	-2.19419046828653	0.219786848617574	-9.98326552333613	1.80428930440955e-23	6.77942686719774e-23
ENSBTAG00000009972	INHA	inhibin subunit alpha [Source:VGNC Symbol;Acc:VGNC:30199]	150.307995411981	-6.98880842500472	0.428891485103214	-16.2950505378367	1.07015173832224e-59	1.5508109110808e-58
ENSBTAG00000010069	EGR1	early growth response 1 [Source:VGNC Symbol;Acc:VGNC:52766]	1288.60440256356	-2.274265529904	0.206890268645346	-10.9926172206899	4.147226199444e-28	1.8894325847982e-27
ENSBTAG00000010138	SEMA3B	semaphorin 3B [Source:VGNC Symbol;Acc:VGNC:34427]	39.6405264939756	-2.01127562328451	0.22008563631176	-9.13860466766425	6.32632841814461e-20	2.0400401739418e-19
ENSBTAG00000010155	ENSBTAG00000010155	None	15.3848013086865	-4.45737001721978	0.435276499630969	-10.2403185584307	1.30804967935714e-24	5.18573081713267e-24
ENSBTAG00000010161	CCL21	C-C motif chemokine ligand 21 [Source:VGNC Symbol;Acc:VGNC:26948]	71.102285989233	-6.09077230241076	0.341545393469594	-17.8329803852354	3.91958510274844e-71	8.21118696700335e-70
ENSBTAG00000010198	ATF7IP2	activating transcription factor 7 interacting protein 2 [Source:VGNC Symbol;Acc:VGNC:26247]	14.9277388722135	-2.39487545478037	0.201218641631517	-11.9018567830609	1.15742854404002e-32	6.47346803015544e-32
ENSBTAG00000010229	LAMA2	laminin subunit alpha 2 [Source:VGNC Symbol;Acc:VGNC:57353]	179.757155286066	-2.65978109811077	0.255328778551908	-10.4170830769475	2.0721090826461e-25	8.46784892398257e-25
ENSBTAG00000010306	RXFP1	relaxin family peptide receptor 1 [Source:VGNC Symbol;Acc:VGNC:52820]	6.74210744330108	-3.76258575392549	0.380246370274558	-9.89512602371116	4.37059594877737e-23	1.61877438661137e-22
ENSBTAG00000010362	NOSTRIN	nitric oxide synthase trafficking [Source:VGNC Symbol;Acc:VGNC:32176]	60.8504103489155	-2.32945912043608	0.13079358375252	-17.8101941517539	5.89051425225774e-71	1.229696340668e-69
ENSBTAG00000010444	ERBB3	erb-b2 receptor tyrosine kinase 3 [Source:VGNC Symbol;Acc:VGNC:28564]	30.8732189973207	-3.21674207489222	0.287050330737644	-11.2061953268823	3.80186683095062e-29	1.80796861124577e-28
ENSBTAG00000010496	STAG3	stromal antigen 3 [Source:VGNC Symbol;Acc:VGNC:97313]	20.3631882641249	-2.81864998903682	0.233453330411437	-12.0737193342637	1.45410450019566e-33	8.46172604134325e-33
ENSBTAG00000010527	None	None	43.6353670397835	-2.37180257195522	0.12925677559005	-18.3495415317927	3.32909535225362e-75	8.06343359051936e-74
ENSBTAG00000010543	FGFR4	fibroblast growth factor receptor 4 [Source:VGNC Symbol;Acc:VGNC:28988]	8.92895196979291	-2.60185764467403	0.417184034375246	-6.23671432817519	4.46856937630716e-10	9.12434796896098e-10
ENSBTAG00000010609	STK31	serine/threonine kinase 31 [Source:HGNC Symbol;Acc:HGNC:11407]	7.83903009669447	-2.74619924681339	0.330780736906957	-8.30217403979559	1.02223310717917e-16	2.87076329558478e-16
ENSBTAG00000010610	DDIT4L	DNA damage inducible transcript 4 like [Source:VGNC Symbol;Acc:VGNC:27949]	22.2558874291598	-2.79970481661836	0.183347775919502	-15.2699142521781	1.21332517866383e-52	1.39076370772906e-51
ENSBTAG00000010645	BOLA-DRA	major histocompatibility complex, class II, DR alpha [Source:NCBI gene (formerly Entrezgene);Acc:506214]	295.685793668039	-4.1600493099291	0.162652362173901	-25.576322743357	2.79862874987341e-144	4.64144804197756e-142
ENSBTAG00000010664	PRKCQ	protein kinase C theta [Source:VGNC Symbol;Acc:VGNC:33334]	10.057752572538	-2.04683274069367	0.271714873560323	-7.53301692275325	4.95811828029288e-14	1.22450652295713e-13
ENSBTAG00000010673	EFNA4	ephrin A4 [Source:VGNC Symbol;Acc:VGNC:28357]	16.6741926543642	-2.7836405676742	0.182044872740257	-15.2909583542401	8.78478337514695e-53	1.00864517579452e-51
ENSBTAG00000010689	NRG2	neuregulin 2 [Source:VGNC Symbol;Acc:VGNC:55226]	16.2712841029886	-4.7251316649976	0.362027803344055	-13.0518474585419	6.2024852212521e-39	4.47786433053031e-38
ENSBTAG00000010801	CMBL	carboxymethylenebutenolidase homolog [Source:VGNC Symbol;Acc:VGNC:27477]	103.766001874495	-2.34374044909392	0.197131243463934	-11.889238904551	1.3462777796038e-32	7.5015879450532e-32
ENSBTAG00000010850	SERTAD4	SERTA domain containing 4 [Source:VGNC Symbol;Acc:VGNC:34486]	86.1676894226215	-2.14468617937297	0.137662747577035	-15.5792777430425	1.00685943131759e-54	1.24203599890118e-53
ENSBTAG00000010877	ARMC12	armadillo repeat containing 12 [Source:VGNC Symbol;Acc:VGNC:26156]	6.84463314520462	-2.76217794248876	0.267074958003721	-10.3423322168988	4.53367482348293e-25	1.82832188676831e-24
ENSBTAG00000010907	PPP1R1A	protein phosphatase 1 regulatory inhibitor subunit 1A [Source:VGNC Symbol;Acc:VGNC:54472]	23.4653947798906	-4.92416065269978	0.291165546475361	-16.9118932933793	3.67702421488895e-64	6.13231091480293e-63
ENSBTAG00000010977	FRZB	frizzled related protein [Source:VGNC Symbol;Acc:VGNC:29124]	179.410392191686	-4.63602406599045	0.21239685231405	-21.8271787716308	1.28086145101341e-105	7.01594797548215e-104
ENSBTAG00000011076	KCNN2	potassium calcium-activated channel subfamily N member 2 [Source:VGNC Symbol;Acc:VGNC:30484]	8.98705647882256	-3.88011661994699	0.373095232130283	-10.3998022107987	2.48448357897215e-25	1.0125330517579e-24
ENSBTAG00000011082	IGF1	insulin like growth factor 1 [Source:VGNC Symbol;Acc:VGNC:30076]	15.1020432450827	-3.4358657187746	0.332320615532304	-10.3390086506403	4.69367750856818e-25	1.89029352883011e-24
ENSBTAG00000011153	MGAT4C	MGAT4 family member C [Source:VGNC Symbol;Acc:VGNC:31448]	5.96633124336577	-5.61577766718434	0.475944541187575	-11.7992269712179	3.93913395684426e-32	2.15371788363907e-31
ENSBTAG00000011156	ATP8A1	ATPase phospholipid transporting 8A1 [Source:VGNC Symbol;Acc:VGNC:26329]	26.9250135383563	-2.0271217302877	0.247656466957444	-8.18521621983744	2.71815178373803e-16	7.47178877753587e-16
ENSBTAG00000011178	IL17RB	interleukin 17 receptor B [Source:HGNC Symbol;Acc:HGNC:18015]	13.4732764755826	-2.65393109479285	0.405652052879786	-6.54238300028851	6.05462003317741e-11	1.28988791821894e-10
ENSBTAG00000011193	C1QC	complement C1q C chain [Source:VGNC Symbol;Acc:VGNC:26619]	12.4262429689869	-5.90688372793992	0.519082995630149	-11.379459118612	5.29269648294898e-30	2.63114440894645e-29
ENSBTAG00000011196	C1QB	complement C1q B chain [Source:VGNC Symbol;Acc:VGNC:26617]	10.9938648081745	-5.32065693939863	0.469765800097602	-11.3261904938443	9.73472302969544e-30	4.76598309543228e-29
ENSBTAG00000011381	SLC30A3	solute carrier family 30 member 3 [Source:VGNC Symbol;Acc:VGNC:34808]	7.85638822709131	-3.19405967382889	0.375869287479644	-8.49779372836328	1.93228080207323e-17	5.61122691088436e-17
ENSBTAG00000011405	CEP72	centrosomal protein 72 [Source:VGNC Symbol;Acc:VGNC:27212]	10.5789721497352	-2.02277559102746	0.266285418743131	-7.59626869760641	3.04791335173254e-14	7.60449923381494e-14
ENSBTAG00000011445	TMEM8B	transmembrane protein 8B [Source:VGNC Symbol;Acc:VGNC:36124]	21.3399939744463	-3.15351260831173	0.201641439252709	-15.6392089840202	3.93586701916248e-55	4.93678446174571e-54
ENSBTAG00000011504	ZP2	zona pellucida glycoprotein 2 [Source:VGNC Symbol;Acc:VGNC:37366]	11.4737036511332	-2.67721331157511	0.326698900941117	-8.19474232653645	2.51130552269269e-16	6.90797034012289e-16
ENSBTAG00000011547	KBTBD12	kelch repeat and BTB domain containing 12 [Source:VGNC Symbol;Acc:VGNC:30413]	7.72463723887872	-3.42762143367695	0.381785128648139	-8.97788095050689	2.76031527270589e-19	8.66936472156262e-19
ENSBTAG00000011553	FAHD2A	fumarylacetoacetate hydrolase domain containing 2A [Source:NCBI gene (formerly Entrezgene);Acc:404123]	71.1095683121748	-2.13592584994395	0.117661118461003	-18.1532002914954	1.21133286326848e-73	2.80320265897072e-72
ENSBTAG00000011573	ENPP6	ectonucleotide pyrophosphatase/phosphodiesterase 6 [Source:VGNC Symbol;Acc:VGNC:28507]	24.4141247145219	-3.9526488436965	0.265702995202059	-14.876192271339	4.70527473495813e-50	5.01210397949466e-49
ENSBTAG00000011590	GLIPR1	GLI pathosis related 1 [Source:VGNC Symbol;Acc:VGNC:29402]	20.9927682830019	-2.40606193358283	0.182204538932322	-13.205279888645	8.17951219459468e-40	6.11211233514738e-39
ENSBTAG00000011743	TLL2	tolloid like 2 [Source:VGNC Symbol;Acc:VGNC:35896]	17.234406780786	-5.30718526508226	0.529593235382297	-10.0212482156257	1.22940350013378e-23	4.64713744700775e-23
ENSBTAG00000011779	MAL2	mal, T cell differentiation protein 2 [Source:VGNC Symbol;Acc:VGNC:54901]	40.5334226092613	-4.99846683441462	0.442429243470488	-11.2977767816743	1.34582008920449e-29	6.54333781970311e-29
ENSBTAG00000011836	OMD	osteomodulin [Source:VGNC Symbol;Acc:VGNC:32429]	6.577185567963	-5.12982290512795	0.474193177046454	-10.8180023531326	2.82875722549624e-27	1.2478090147636e-26
ENSBTAG00000011866	PCBD1	pterin-4 alpha-carbinolamine dehydratase 1 [Source:VGNC Symbol;Acc:VGNC:32612]	56.1968161561007	-2.61342429518679	0.158663180427808	-16.471523438142	5.87714823890803e-61	8.8275505812328e-60
ENSBTAG00000011896	GRIP2	glutamate receptor interacting protein 2 [Source:VGNC Symbol;Acc:VGNC:29652]	11.4521453630109	-2.111082930582	0.240509323652091	-8.77755131703663	1.67072281912888e-18	5.08671626293166e-18
ENSBTAG00000011908	CPQ	carboxypeptidase Q [Source:VGNC Symbol;Acc:VGNC:27668]	46.4086143677611	-2.04442101975028	0.123247602841496	-16.587917108453	8.52251128639001e-62	1.31482309135379e-60
ENSBTAG00000012119	PTPRZ1	protein tyrosine phosphatase receptor type Z1 [Source:VGNC Symbol;Acc:VGNC:33560]	5.78487350323043	-3.75392366395336	0.443145965344674	-8.47107715633516	2.43134117699878e-17	7.02289428992319e-17
ENSBTAG00000012164	CP	ceruloplasmin [Source:VGNC Symbol;Acc:VGNC:27641]	32.1853795368994	-2.07821963265254	0.253721885610168	-8.19093562880751	2.59203202103253e-16	7.12838654148997e-16
ENSBTAG00000012295	NKD1	NKD inhibitor of WNT signaling pathway 1 [Source:VGNC Symbol;Acc:VGNC:32093]	38.9090164230576	-2.91444328216125	0.216914234270485	-13.4359245347036	3.72388181232353e-41	2.90443322801798e-40
ENSBTAG00000012413	FGF12	fibroblast growth factor 12 [Source:VGNC Symbol;Acc:VGNC:53568]	24.5830598119537	-2.85426040309944	0.202465225213262	-14.0975340337728	3.93273500647275e-45	3.54688736497667e-44
ENSBTAG00000012451	BOLA-DMB	major histocompatibility complex, class II, DM beta [Source:NCBI gene (formerly Entrezgene);Acc:282491]	42.7722478460051	-3.23075313239793	0.141202906962514	-22.8802168588188	7.31366027680446e-116	5.26098899791097e-114
ENSBTAG00000012514	PODN	podocan [Source:VGNC Symbol;Acc:VGNC:33101]	34.6984922552695	-2.50593913330997	0.282702261202097	-8.86423448703349	7.70314847409612e-19	2.37744367870721e-18
ENSBTAG00000012637	ECRG4	ECRG4 augurin [Source:VGNC Symbol;Acc:VGNC:59206]	37.9268679133733	-6.57174954311794	0.394828628037204	-16.644561909778	3.31382369114721e-62	5.20662745999853e-61
ENSBTAG00000012757	GCNT1	glucosaminyl (N-acetyl) transferase 1 [Source:VGNC Symbol;Acc:VGNC:56968]	27.9776221587631	-2.61250354954253	0.206435010343897	-12.6553317927536	1.04533010258463e-36	6.86972303520256e-36
ENSBTAG00000012771	CSF1R	colony stimulating factor 1 receptor [Source:VGNC Symbol;Acc:VGNC:27754]	37.3547778959245	-2.63328693084238	0.232297284464425	-11.3358489614443	8.71825669274489e-30	4.28238186623063e-29
ENSBTAG00000012855	LPL	lipoprotein lipase [Source:VGNC Symbol;Acc:VGNC:30969]	669.046485736834	-2.10391786961076	0.17690239051047	-11.8931002771624	1.28544769701646e-32	7.17603129970711e-32
ENSBTAG00000012866	THBS4	thrombospondin 4 [Source:VGNC Symbol;Acc:VGNC:35831]	36.3706129204358	-7.41730453927379	0.860679683764705	-8.61796168677957	6.81564771681122e-18	2.01499503308846e-17
ENSBTAG00000012900	TMEM229B	transmembrane protein 229B [Source:VGNC Symbol;Acc:VGNC:36045]	32.3224598511551	-4.70644071257972	0.495006832364786	-9.50782980124887	1.94681465513957e-21	6.70713035113146e-21
ENSBTAG00000012931	PLN	phospholamban [Source:VGNC Symbol;Acc:VGNC:33038]	264.189683632421	-2.24999887733826	0.150141199014611	-14.9858859001073	9.08066256504091e-51	9.85747197174122e-50
ENSBTAG00000012940	TMEM25	transmembrane protein 25 [Source:VGNC Symbol;Acc:VGNC:36058]	33.9814405567498	-2.25869626303604	0.130185744727843	-17.3497971514308	1.9794193135887e-67	3.71055667559853e-66
ENSBTAG00000012953	ASTN1	astrotactin 1 [Source:VGNC Symbol;Acc:VGNC:26227]	14.7488639516227	-2.9690866198507	0.442819240528109	-6.70496299191911	2.01457417696388e-11	4.39540110490147e-11
ENSBTAG00000012969	DKK2	dickkopf WNT signaling pathway inhibitor 2 [Source:VGNC Symbol;Acc:VGNC:28080]	53.8806914636734	-3.89470783003304	0.289092517321645	-13.472184842819	2.28017528374118e-41	1.79428689004433e-40
ENSBTAG00000013066	IGF2	insulin like growth factor 2 [Source:VGNC Symbol;Acc:VGNC:30078]	2311.07135586648	-2.90535184836235	0.214845320927431	-13.5229933601566	1.14423442845087e-41	9.1028003398613e-41
ENSBTAG00000013078	DNAH11	dynein axonemal heavy chain 11 [Source:HGNC Symbol;Acc:HGNC:2942]	8.14754956987965	-3.23293496834596	0.342870585664195	-9.42902396273875	4.13922597423287e-21	1.40976889213676e-20
ENSBTAG00000013110	FARP2	FERM, ARH/RhoGEF and pleckstrin domain protein 2 [Source:VGNC Symbol;Acc:VGNC:55172]	10.7661326176786	-2.22314622663509	0.198013169719645	-11.2272644783309	2.99611246967769e-29	1.43278249901567e-28
ENSBTAG00000013160	GFRA4	GDNF family receptor alpha 4 [Source:VGNC Symbol;Acc:VGNC:56187]	8.53587825975736	-2.42075415309197	0.247429346592062	-9.78361777385718	1.32391799819039e-22	4.82125794949417e-22
ENSBTAG00000013163	ADAM33	ADAM metallopeptidase domain 33 [Source:VGNC Symbol;Acc:VGNC:25611]	73.4965855201861	-3.34433198015539	0.233554254128424	-14.3192937873718	1.65799465400483e-46	1.55523284866235e-45
ENSBTAG00000013176	SMOC2	SPARC related modular calcium binding 2 [Source:VGNC Symbol;Acc:VGNC:35027]	300.928242526048	-2.31211906667855	0.210404939701809	-10.9889010683653	4.32155718486357e-28	1.96735472148135e-27
ENSBTAG00000013213	OSR2	odd-skipped related transciption factor 2 [Source:VGNC Symbol;Acc:VGNC:32477]	73.5416031408357	-2.14121899606823	0.18734917797182	-11.4290279746533	2.9944195758453e-30	1.5093442024132e-29
ENSBTAG00000013366	NRIP3	nuclear receptor interacting protein 3 [Source:VGNC Symbol;Acc:VGNC:32264]	100.659235756995	-3.36983572581441	0.230766474079061	-14.6027959185262	2.69559784006962e-48	2.69582360203278e-47
ENSBTAG00000013369	COL14A1	collagen type XIV alpha 1 chain [Source:VGNC Symbol;Acc:VGNC:53851]	406.942373530855	-2.53137818691641	0.170487309361088	-14.8478980423992	7.17843363614278e-50	7.59908475613307e-49
ENSBTAG00000013416	MGC133636	cystatin SC [Source:NCBI gene (formerly Entrezgene);Acc:515992]	24.9024313967316	-5.1168587453202	0.281802630450892	-18.1575975253782	1.11811810198078e-73	2.59251422441796e-72
ENSBTAG00000013479	SLC9A3R2	SLC9A3 regulator 2 [Source:VGNC Symbol;Acc:VGNC:34942]	410.847423593933	-2.73488529116915	0.103797306526542	-26.3483262012179	5.36416666576492e-153	1.06755856926498e-150
ENSBTAG00000013483	TAF1A	TATA-box binding protein associated factor, RNA polymerase I subunit A [Source:VGNC Symbol;Acc:VGNC:35569]	30.4312974882192	-2.19408368403502	0.122681646184947	-17.8843678110364	1.5611376740099e-71	3.31110923008032e-70
ENSBTAG00000013492	PRKAG3	protein kinase AMP-activated non-catalytic subunit gamma 3 [Source:VGNC Symbol;Acc:VGNC:33323]	27.5549036741146	-4.74120766587918	0.262618538954832	-18.0535909031716	7.39244579995903e-73	1.65927058829532e-71
ENSBTAG00000013499	LHX9	LIM homeobox 9 [Source:VGNC Symbol;Acc:VGNC:30878]	28.8126433374944	-2.87189691639683	0.200489416748778	-14.3244314985236	1.53982984860005e-46	1.44552737595387e-45
ENSBTAG00000013525	MPIG6B	megakaryocyte and platelet inhibitory receptor G6b [Source:VGNC Symbol;Acc:VGNC:31577]	14.371788915652	-3.69791615802791	0.348806059866925	-10.6016396602706	2.92801044221911e-26	1.23720356300561e-25
ENSBTAG00000013534	GFAP	glial fibrillary acidic protein [Source:VGNC Symbol;Acc:VGNC:29323]	5.88532913954568	-3.61063166630726	0.37805535239306	-9.55053709318558	1.29025624874784e-21	4.48658994359289e-21
ENSBTAG00000013715	BRINP2	BMP/retinoic acid inducible neural specific 2 [Source:VGNC Symbol;Acc:VGNC:58363]	9.5767478520677	-3.12210186551835	0.375648259641054	-8.31123740198248	9.47092354451901e-17	2.66287492453736e-16
ENSBTAG00000013736	PROM1	prominin 1 [Source:VGNC Symbol;Acc:VGNC:33364]	25.6365920640864	-2.90652206419422	0.286091691771455	-10.1594074480013	3.00899590514424e-24	1.17075334321692e-23
ENSBTAG00000013836	ENSBTAG00000013836	None	7.12586915308898	-2.21908270850509	0.251325343503074	-8.82952223430643	1.05123787671328e-18	3.23027058307598e-18
ENSBTAG00000013848	ADGRD1	adhesion G protein-coupled receptor D1 [Source:VGNC Symbol;Acc:VGNC:53887]	9.7648060036026	-2.82456281665197	0.313058150884642	-9.02248610576118	1.83868329393051e-19	5.81146564659191e-19
ENSBTAG00000013863	DUSP1	dual specificity phosphatase 1 [Source:VGNC Symbol;Acc:VGNC:28248]	918.899168944595	-2.41459117169154	0.115887744864429	-20.8356040970185	2.05900918978328e-96	9.00609111179564e-95
ENSBTAG00000013909	BOC	BOC cell adhesion associated, onco regulated [Source:VGNC Symbol;Acc:VGNC:26536]	51.7628403353598	-2.68535747944655	0.237328558977277	-11.3149360996359	1.10682924253354e-29	5.40337202988268e-29
ENSBTAG00000013919	ENSBTAG00000013919	None	211.888779337005	-2.89438300950059	0.0952729264378217	-30.3799108279681	1.01211716175963e-202	5.25464827329206e-200
ENSBTAG00000013929	RRAD	RRAD, Ras related glycolysis inhibitor and calcium channel regulator [Source:VGNC Symbol;Acc:VGNC:34158]	276.156832682642	-2.00973311555469	0.168167391979383	-11.9507895787614	6.43113064929373e-33	3.63953227882542e-32
ENSBTAG00000013990	WNT6	Wnt family member 6 [Source:VGNC Symbol;Acc:VGNC:36962]	12.2587421519135	-3.54773352044444	0.303942169363904	-11.6723965215791	1.76383388550159e-31	9.39845623684718e-31
ENSBTAG00000014020	RTKN2	rhotekin 2 [Source:VGNC Symbol;Acc:VGNC:34198]	11.128571400007	-3.12228003978439	0.282759936469259	-11.0421585135836	2.3921645942848e-28	1.10118879800905e-27
ENSBTAG00000014156	AMN1	antagonist of mitotic exit network 1 homolog [Source:VGNC Symbol;Acc:VGNC:52604]	54.5069882979496	-2.70343537426133	0.166154382775609	-16.2706233148981	1.59525565912646e-59	2.2978224156368e-58
ENSBTAG00000014208	RPL35A	ribosomal protein L35a [Source:VGNC Symbol;Acc:VGNC:53601]	41.3280161688485	-2.1803596929449	0.26797279044383	-8.13649657987171	4.06880337610671e-16	1.10925984278745e-15
ENSBTAG00000014313	PYROXD2	pyridine nucleotide-disulphide oxidoreductase domain 2 [Source:VGNC Symbol;Acc:VGNC:33594]	10.1407786029515	-4.45130836673617	0.419768561697119	-10.6041966285888	2.84901918834632e-26	1.20553288901642e-25
ENSBTAG00000014335	ENSBTAG00000014335	None	179.717342369532	-8.12298716399069	0.717085580355278	-11.3277792588803	9.55978380280372e-30	4.6822550610861e-29
ENSBTAG00000014372	SMARCD3	SWI/SNF related, matrix associated, actin dependent regulator of chromatin, subfamily d, member 3 [Source:VGNC Symbol;Acc:VGNC:34995]	191.203477549488	-2.20971434652526	0.0840834996518013	-26.2799997107152	3.24689602501192e-152	6.2534170055915e-150
ENSBTAG00000014432	HNMT	histamine N-methyltransferase [Source:VGNC Symbol;Acc:VGNC:29893]	11.3254280210342	-2.42853569696185	0.256716588752888	-9.4599874077461	3.07980292489685e-21	1.05375148212588e-20
ENSBTAG00000014459	MAP6D1	MAP6 domain containing 1 [Source:VGNC Symbol;Acc:VGNC:31209]	28.2909387191981	-2.534465704461	0.144167908793071	-17.5799574654218	3.5083942095377e-69	6.99394578565771e-68
ENSBTAG00000014529	GBP4	guanylate binding protein 4 [Source:NCBI gene (formerly Entrezgene);Acc:613313]	12.4793910109065	-2.9542119242129	0.359072210608966	-8.22734769477907	1.91404265986161e-16	5.30045997249709e-16
ENSBTAG00000014530	NTNG1	netrin G1 [Source:VGNC Symbol;Acc:VGNC:50086]	8.09305088025498	-3.86395348779083	0.405544951713885	-9.52780566361699	1.60642801727861e-21	5.55527279302746e-21
ENSBTAG00000014596	EFHD1	EF-hand domain family member D1 [Source:VGNC Symbol;Acc:VGNC:28352]	38.6805238186518	-2.40173388650021	0.170557363040921	-14.0816781150865	4.92267982991339e-45	4.42300375086499e-44
ENSBTAG00000014600	ADCY8	adenylate cyclase 8 [Source:VGNC Symbol;Acc:VGNC:25649]	15.7414782667741	-2.35432078362626	0.325549984049035	-7.23182583007483	4.76543128134515e-13	1.11861637370832e-12
ENSBTAG00000014611	SORL1	sortilin related receptor 1 [Source:VGNC Symbol;Acc:VGNC:35132]	126.681955911168	-2.96114302952602	0.184556878387787	-16.0446094201059	6.23499545252235e-58	8.61713896974183e-57
ENSBTAG00000014612	DOCK2	dedicator of cytokinesis 2 [Source:VGNC Symbol;Acc:VGNC:28157]	6.67248779335272	-5.3397049921939	0.466896724265193	-11.43658696813	2.74471839444119e-30	1.38523594032216e-29
ENSBTAG00000014614	ACTA2	actin alpha 2, smooth muscle [Source:VGNC Symbol;Acc:VGNC:106627]	4316.45636586518	-2.0889951247661	0.129777417556885	-16.0967536886796	2.68844748113352e-58	3.74157941401111e-57
ENSBTAG00000014619	WASF3	WASP family member 3 [Source:VGNC Symbol;Acc:VGNC:36867]	48.8785016676269	-2.60301283203192	0.17395896939061	-14.9633723466542	1.27402923827888e-50	1.37675865468671e-49
ENSBTAG00000014670	BEX5	brain expressed X-linked 5 [Source:VGNC Symbol;Acc:VGNC:50553]	29.62398800624	-2.70554621055464	0.216117628881046	-12.5188594033845	5.88751108244931e-36	3.75950640831697e-35
ENSBTAG00000014707	ISG15	ISG15 ubiquitin like modifier [Source:VGNC Symbol;Acc:VGNC:30293]	45.6411654042573	-3.06050905730134	0.434426370266538	-7.04494309455385	1.85537316368497e-12	4.23290235910628e-12
ENSBTAG00000014803	CPZ	carboxypeptidase Z [Source:VGNC Symbol;Acc:VGNC:27683]	12.7842248890977	-2.25265857419581	0.283769092294359	-7.93835070614063	2.04887335301938e-15	5.40556710305003e-15
ENSBTAG00000014834	ZP3	zona pellucida glycoprotein 3 [Source:NCBI gene (formerly Entrezgene);Acc:280964]	26.5376885942744	-7.83894661443928	0.486381655008157	-16.1168632363567	1.94220549803638e-58	2.70616987771907e-57
ENSBTAG00000014857	ENSBTAG00000014857	None	18.3572549985974	-2.78673892628433	0.23579523633998	-11.8184699976987	3.13339141977811e-32	1.71868750314976e-31
ENSBTAG00000014955	AMH	anti-Mullerian hormone [Source:VGNC Symbol;Acc:VGNC:25864]	21.6273941937685	-5.43465623336103	0.419673733426658	-12.949717364932	2.35820678142949e-38	1.66229912497341e-37
ENSBTAG00000014956	JSRP1	junctional sarcoplasmic reticulum protein 1 [Source:VGNC Symbol;Acc:VGNC:50101]	20.0974890236845	-6.27895227188804	0.554767552684833	-11.318167837143	1.06678129869757e-29	5.21425930730567e-29
ENSBTAG00000014958	PRKAR2B	protein kinase cAMP-dependent type II regulatory subunit beta [Source:VGNC Symbol;Acc:VGNC:33326]	351.660834469317	-2.43446390781544	0.1594842626931	-15.264602705661	1.31627056332869e-52	1.5069594244207e-51
ENSBTAG00000015008	CPA3	carboxypeptidase A3 [Source:VGNC Symbol;Acc:VGNC:27643]	6.24868598460401	-3.2625195597533	0.519195585176479	-6.2837968058691	3.30402497743655e-10	6.79527424312261e-10
ENSBTAG00000015080	PHACTR3	phosphatase and actin regulator 3 [Source:VGNC Symbol;Acc:VGNC:57015]	7.21497960003038	-3.40838985678696	0.372644015226978	-9.14650368049223	5.88059788544163e-20	1.89989770968773e-19
ENSBTAG00000015094	VNN1	vanin 1 [Source:VGNC Symbol;Acc:VGNC:36807]	23.3290949001636	-4.62852962591567	0.387715963690371	-11.937939263218	7.50598335342269e-33	4.22977570661729e-32
ENSBTAG00000015164	SLC27A5	solute carrier family 27 member 5 [Source:VGNC Symbol;Acc:VGNC:34789]	10.1255413299421	-2.52513625189492	0.234998905817724	-10.7453106775464	6.23516492801882e-27	2.71433118503364e-26
ENSBTAG00000015214	CA3	carbonic anhydrase 3 [Source:VGNC Symbol;Acc:VGNC:26653]	22.7173725051614	-2.78312666334141	0.26437265299139	-10.5272865095924	6.46718889728855e-26	2.69733505492569e-25
ENSBTAG00000015228	CD74	CD74 molecule [Source:VGNC Symbol;Acc:VGNC:52227]	904.023062581265	-6.1818642528809	0.146910081948225	-42.0792376595333	0	0
ENSBTAG00000015251	ENSBTAG00000015251	None	28.1843049268782	-3.50503980751481	0.218441119540883	-16.0456960433167	6.12681848421785e-58	8.47744374508058e-57
ENSBTAG00000015326	GSDME	gasdermin E [Source:VGNC Symbol;Acc:VGNC:28019]	16.248502928476	-4.67004055152257	0.393018487212161	-11.8824958709934	1.45943582651006e-32	8.12453296240403e-32
ENSBTAG00000015366	SFRP4	secreted frizzled related protein 4 [Source:VGNC Symbol;Acc:VGNC:34522]	409.033523990084	-3.11908074809546	0.259678709766399	-12.0113071683902	3.09907325791104e-33	1.78428320987057e-32
ENSBTAG00000015374	None	None	7.93252209327855	-4.25766511314718	0.490473639893008	-8.68072158592651	3.93265745094381e-18	1.17487772383588e-17
ENSBTAG00000015415	UNC80	unc-80 homolog, NALCN channel complex subunit [Source:VGNC Symbol;Acc:VGNC:36676]	11.6316176921441	-3.1129810781175	0.353687586009885	-8.80149940583579	1.35000158506893e-18	4.12602224911904e-18
ENSBTAG00000015532	NR0B1	nuclear receptor subfamily 0 group B member 1 [Source:VGNC Symbol;Acc:VGNC:32226]	7.34227016842855	-2.4836826268073	0.286065979147045	-8.68220203679175	3.88179096884608e-18	1.15997162059537e-17
ENSBTAG00000015581	COL9A3	collagen type IX alpha 3 chain [Source:VGNC Symbol;Acc:VGNC:27577]	12.5265385026068	-3.66966783984974	0.295615701201973	-12.4136432027422	2.20391361517754e-35	1.37425234876423e-34
ENSBTAG00000015596	SLCO2B1	solute carrier organic anion transporter family member 2B1 [Source:VGNC Symbol;Acc:VGNC:34952]	64.5136717401684	-4.76429761909394	0.17335601728261	-27.4827357814009	2.8237715755047e-166	7.02472007981283e-164
ENSBTAG00000015638	IL20RA	interleukin 20 receptor subunit alpha [Source:VGNC Symbol;Acc:VGNC:30139]	13.1948190024998	-4.28192035222727	0.327975166562534	-13.0556236836634	5.90246598050698e-39	4.26642531920302e-38
ENSBTAG00000015710	CD3E	CD3 epsilon subunit of T-cell receptor complex [Source:VGNC Symbol;Acc:VGNC:27029]	10.9898110797758	-5.60667674710757	0.469045130249086	-11.9533844091509	6.23340392231694e-33	3.5309808461284e-32
ENSBTAG00000015730	BOLA-DMA	major histocompatibility complex, class II, DM alpha [Source:NCBI gene (formerly Entrezgene);Acc:282490]	27.365415574167	-2.94003489829267	0.138041428287391	-21.2982068844705	1.17950435826753e-100	5.77232030412812e-99
ENSBTAG00000015751	MEOX1	mesenchyme homeobox 1 [Source:VGNC Symbol;Acc:VGNC:31386]	12.9555989512954	-3.3724098840586	0.391525670930541	-8.61350898408113	7.08576720006525e-18	2.0917465052158e-17
ENSBTAG00000015793	RAB38	RAB38, member RAS onco family [Source:VGNC Symbol;Acc:VGNC:33646]	8.34548563737071	-2.993359980365	0.311964859902926	-9.5951831924161	8.37681593158003e-22	2.93939344810453e-21
ENSBTAG00000015856	CFAP126	cilia and flagella associated protein 126 [Source:VGNC Symbol;Acc:VGNC:27237]	21.8161442431	-2.19722158223261	0.138423611206373	-15.8731705023705	9.72040674127194e-57	1.29543947430277e-55
ENSBTAG00000015888	PDE7B	phosphodiesterase 7B [Source:VGNC Symbol;Acc:VGNC:32686]	40.6050024908937	-2.22494122049065	0.153868223896912	-14.4600435628691	2.16660663724147e-47	2.10508135519125e-46
ENSBTAG00000015988	MYH11	myosin heavy chain 11 [Source:VGNC Symbol;Acc:VGNC:31795]	2749.94981365244	-2.39863887692675	0.13324368661735	-18.0018951578185	1.8826518621063e-72	4.14773909324933e-71
ENSBTAG00000016030	HOXD10	homeobox D10 [Source:VGNC Symbol;Acc:VGNC:29930]	14.0725761848208	-2.12319810430811	0.394236802101941	-5.3855908250775	7.22070608253895e-08	1.31556990130604e-07
ENSBTAG00000016045	TRIB2	tribbles pseudokinase 2 [Source:VGNC Symbol;Acc:VGNC:36309]	226.16094671603	-2.51407349958279	0.159138867095774	-15.7979854039665	3.21218885707301e-56	4.21040034492962e-55
ENSBTAG00000016061	RSAD2	radical S-adenosyl methionine domain containing 2 [Source:VGNC Symbol;Acc:VGNC:34176]	66.0419805955051	-3.3084077015017	0.433006815662878	-7.6405441711973	2.16305571688483e-14	5.43311912396334e-14
ENSBTAG00000016071	HHIP	hedgehog interacting protein [Source:VGNC Symbol;Acc:VGNC:29840]	11.7235254619269	-6.68610605434784	0.579370335669727	-11.5402975311447	8.26388821756373e-31	4.2589162367686e-30
ENSBTAG00000016072	SHC2	SHC adaptor protein 2 [Source:VGNC Symbol;Acc:VGNC:55307]	8.50372990575862	-2.36328782778006	0.377453330200819	-6.26113916261569	3.82175274009767e-10	7.83577429078062e-10
ENSBTAG00000016140	PPFIBP2	PPFIA binding protein 2 [Source:VGNC Symbol;Acc:VGNC:58399]	38.1334572223775	-2.39010169579898	0.140398648430356	-17.0236802313989	5.48144490960996e-65	9.5136531490774e-64
ENSBTAG00000016165	KRT7	keratin 7 [Source:VGNC Symbol;Acc:VGNC:30734]	14.6348330425951	-3.46316081463075	0.532362848183277	-6.50526389369396	7.75571084294163e-11	1.64029300700613e-10
ENSBTAG00000016177	FGL1	fibrinogen like 1 [Source:VGNC Symbol;Acc:VGNC:28992]	41.311730320937	-2.27599592897131	0.215039085768044	-10.5841034472513	3.53145234555089e-26	1.489020920135e-25
ENSBTAG00000016191	ZNF32	zinc finger protein 32 [Source:VGNC Symbol;Acc:VGNC:37247]	54.9175484350747	-2.23861744883558	0.129462698941331	-17.2916018833353	5.44187741709817e-67	1.00280028144397e-65
ENSBTAG00000016220	WIPF3	WAS/WASL interacting protein family member 3 [Source:VGNC Symbol;Acc:VGNC:36941]	30.2953751766905	-2.03866351524478	0.198407905382458	-10.2751123314113	9.12380878841357e-25	3.63764276268603e-24
ENSBTAG00000016225	COLEC11	collectin subfamily member 11 [Source:VGNC Symbol;Acc:VGNC:27578]	13.59025897313	-5.86991605408236	0.465955543174171	-12.5975882035772	2.17699921164671e-36	1.41742353251218e-35
ENSBTAG00000016267	SERPING1	serpin family G member 1 [Source:VGNC Symbol;Acc:VGNC:54891]	432.281521122478	-2.70636168171325	0.15512171348588	-17.4466979566958	3.64716823300616e-68	7.00174210133867e-67
ENSBTAG00000016277	MTARC2	mitochondrial amidoxime reducing component 2 [Source:VGNC Symbol;Acc:VGNC:97289]	120.889739045736	-2.49410987613197	0.104861791285822	-23.7847346068481	4.80540442413017e-125	4.38025452126247e-123
ENSBTAG00000016312	LGALS4	galectin 4 [Source:VGNC Symbol;Acc:VGNC:30854]	13.0257657613928	-2.44658695094376	0.186060790712539	-13.1493956441565	1.71540024441479e-39	1.26130506887666e-38
ENSBTAG00000016413	DUSP26	dual specificity phosphatase 26 [Source:VGNC Symbol;Acc:VGNC:28258]	18.6588271866537	-2.17352428886254	0.223488795399103	-9.72542844924772	2.34914340039242e-22	8.43389096334513e-22
ENSBTAG00000016550	MAEL	maelstrom spermatogenic transposon silencer [Source:VGNC Symbol;Acc:VGNC:31136]	7.71922723968898	-3.46766497034067	0.3657589021354	-9.48073977173351	2.52486658925322e-21	8.66114103483846e-21
ENSBTAG00000016573	LHCGR	luteinizing hormone/choriogonadotropin receptor [Source:NCBI gene (formerly Entrezgene);Acc:281900]	39.5234223182489	-6.94734110111375	0.767503919175682	-9.05186400686445	1.40548272877285e-19	4.46828255172432e-19
ENSBTAG00000016574	RGS11	regulator of G protein signaling 11 [Source:VGNC Symbol;Acc:VGNC:33912]	10.6982839778224	-3.95324327762378	0.297405186374082	-13.2924490181934	2.56058067634285e-40	1.93886454383069e-39
ENSBTAG00000016644	LVRN	laeverin [Source:VGNC Symbol;Acc:VGNC:31086]	35.2095621129967	-2.57889462979499	0.425947264636145	-6.05449275979727	1.40860809832601e-09	2.80103069144228e-09
ENSBTAG00000016754	KLHL38	kelch like family member 38 [Source:VGNC Symbol;Acc:VGNC:30663]	5.70450526564449	-4.27862898395834	0.467178807017733	-9.15843980867038	5.26530274617884e-20	1.70572382235815e-19
ENSBTAG00000017060	ITGB2	integrin subunit beta 2 [Source:VGNC Symbol;Acc:VGNC:30327]	12.6661183751303	-3.29420332357477	0.363464305280657	-9.06334755769507	1.2650715575248e-19	4.0283251915743e-19
ENSBTAG00000017083	TEX15	testis expressed 15, meiosis and synapsis associated [Source:VGNC Symbol;Acc:VGNC:58420]	6.64838989930738	-2.05906538713277	0.337098165787658	-6.10820703316966	1.00756601460145e-09	2.01834352966884e-09
ENSBTAG00000017165	MATN2	matrilin 2 [Source:VGNC Symbol;Acc:VGNC:31265]	678.683462806759	-3.62332063234257	0.174422575302276	-20.7732320547573	7.55963765665311e-96	3.23547072609659e-94
ENSBTAG00000017183	PDLIM3	PDZ and LIM domain 3 [Source:VGNC Symbol;Acc:VGNC:32709]	943.250781708106	-2.35719888215404	0.0930624998698538	-25.3292022613893	1.52341197268223e-141	2.27388279572481e-139
ENSBTAG00000017188	ISM1	isthmin 1 [Source:VGNC Symbol;Acc:VGNC:30300]	27.9814495009536	-3.1392565646585	0.26437684397893	-11.8741736886332	1.61219181848792e-32	8.94987564135947e-32
ENSBTAG00000017222	CTNND2	catenin delta 2 [Source:VGNC Symbol;Acc:VGNC:27806]	12.3411420853565	-2.56003772113647	0.266088931732356	-9.62098537684188	6.52035035647815e-22	2.29741822386266e-21
ENSBTAG00000017249	SBSPON	somatomedin B and thrombospondin type 1 domain containing [Source:VGNC Symbol;Acc:VGNC:34311]	8.74771666087911	-2.32827742785686	0.40059700596999	-5.81201904447404	6.17238164933473e-09	1.18782287308148e-08
ENSBTAG00000017328	PTI	pancreatic trypsin inhibitor [Source:NCBI gene (formerly Entrezgene);Acc:404172]	28.5280803328642	-2.84163701337025	0.353948341867504	-8.0283947605947	9.87562733499843e-16	2.65059262771895e-15
ENSBTAG00000017354	MPP7	MAGUK p55 scaffold protein 7 [Source:VGNC Symbol;Acc:VGNC:31586]	13.9066350992293	-2.16765468530636	0.217822971669789	-9.95145125736527	2.48532037229619e-23	9.2770273728005e-23
ENSBTAG00000017390	LGI2	leucine rich repeat LGI family member 2 [Source:VGNC Symbol;Acc:VGNC:30857]	16.6128984855017	-3.23737322665916	0.323228457410228	-10.0157432071348	1.29981252239755e-23	4.90706965853593e-23
ENSBTAG00000017420	ZMAT4	zinc finger matrin-type 4 [Source:VGNC Symbol;Acc:VGNC:37193]	21.1736129074903	-2.96225640265681	0.435636128822715	-6.79984098348813	1.04734689904578e-11	2.31000541586732e-11
ENSBTAG00000017427	FAM180A	family with sequence similarity 180 member A [Source:VGNC Symbol;Acc:VGNC:28763]	5.30909904262684	-2.96532666741226	0.514157732658058	-5.76734818726214	8.05285688410072e-09	1.5424954131063e-08
ENSBTAG00000017473	LAMC3	laminin subunit gamma 3 [Source:VGNC Symbol;Acc:VGNC:58386]	66.6027487572598	-3.72538883214146	0.38306381025772	-9.72524350351725	2.35341636577037e-22	8.44669216220737e-22
ENSBTAG00000017540	FAM13C	family with sequence similarity 13 member C [Source:VGNC Symbol;Acc:VGNC:28732]	80.3149871207804	-2.77141562938254	0.113256402938263	-24.4702776839315	3.06201631827004e-132	3.38551267189468e-130
ENSBTAG00000017564	CGN	cingulin [Source:VGNC Symbol;Acc:VGNC:27258]	48.0479522787696	-2.00465394339646	0.187947973656562	-10.6660045564501	1.468039814182e-26	6.27635639854897e-26
ENSBTAG00000017599	NR2F1	nuclear receptor subfamily 2 group F member 1 [Source:VGNC Symbol;Acc:VGNC:32240]	189.219610834638	-2.45486729030868	0.181756450642394	-13.5063557944286	1.43448374823382e-41	1.13664037409821e-40
ENSBTAG00000017717	RALYL	RALY RNA binding protein like [Source:VGNC Symbol;Acc:VGNC:55755]	11.0326922818651	-3.67323524490876	0.335173811509909	-10.9591952556239	6.00307920544353e-28	2.71422827687244e-27
ENSBTAG00000017738	EMID1	EMI domain containing 1 [Source:VGNC Symbol;Acc:VGNC:28472]	140.834757696734	-3.17503738762704	0.343365241437425	-9.24682234676819	2.31265706979594e-20	7.63701274071718e-20
ENSBTAG00000017741	HACD4	3-hydroxyacyl-CoA dehydratase 4 [Source:VGNC Symbol;Acc:VGNC:58600]	47.9061495519308	-2.97247763314846	0.272204520252095	-10.9200156940655	9.24798263723156e-28	4.15463358431836e-27
ENSBTAG00000017752	DYNLRB2	dynein light chain roadblock-type 2 [Source:VGNC Symbol;Acc:VGNC:28277]	5.51938564847956	-2.88743083566358	0.301345355515685	-9.58179969531101	9.53684181930876e-22	3.33928551783306e-21
ENSBTAG00000017765	GSTM1	glutathione S-transferase M1 [Source:NCBI gene (formerly Entrezgene);Acc:327709]	139.288041657125	-2.01363898764111	0.178194592217168	-11.300225010123	1.30882215657106e-29	6.36604699454786e-29
ENSBTAG00000017812	ALS2CL	ALS2 C-terminal like [Source:VGNC Symbol;Acc:VGNC:25852]	137.768245199503	-2.05943154451283	0.119190234121343	-17.2785258766771	6.82706756808825e-67	1.24461089817621e-65
ENSBTAG00000017816	FXYD1	FXYD domain containing ion transport regulator 1 [Source:VGNC Symbol;Acc:VGNC:29156]	94.8243762093335	-2.19159746452573	0.113695173300802	-19.2760818326689	8.52981336565386e-83	2.55274439597175e-81
ENSBTAG00000017824	IRF8	interferon regulatory factor 8 [Source:VGNC Symbol;Acc:VGNC:30279]	25.6413436343175	-2.36131275285617	0.163461830205947	-14.4456522350272	2.67017572371761e-47	2.58174642242202e-46
ENSBTAG00000017834	PRELP	proline and arginine rich end leucine rich repeat protein [Source:VGNC Symbol;Acc:VGNC:33309]	579.140721620101	-2.3107049003664	0.208957446937637	-11.0582558039007	1.99947860302906e-28	9.247007745457e-28
ENSBTAG00000017863	SRGN	serglycin [Source:VGNC Symbol;Acc:VGNC:35280]	605.757684010303	-4.26946465206872	0.258096771583676	-16.5421079305695	1.82522119493116e-61	2.77997018988176e-60
ENSBTAG00000017875	ARHGAP30	Rho GTPase activating protein 30 [Source:VGNC Symbol;Acc:VGNC:26088]	9.00698159260975	-2.98854260343599	0.319796931910964	-9.34512593844409	9.17801814134963e-21	3.08283304151494e-20
ENSBTAG00000017969	CA4	carbonic anhydrase 4 [Source:VGNC Symbol;Acc:VGNC:26654]	82.4380300857994	-5.4493456893817	0.260775459477363	-20.8966967225485	5.7380964827506e-97	2.59540189774716e-95
ENSBTAG00000018004	SH3GL3	SH3 domain containing GRB2 like 3, endophilin A3 [Source:VGNC Symbol;Acc:VGNC:34574]	22.4749882110918	-2.64153719768304	0.23825251308853	-11.0871325697265	1.44856850108453e-28	6.72787105073917e-28
ENSBTAG00000018031	PODXL2	podocalyxin like 2 [Source:VGNC Symbol;Acc:VGNC:33103]	57.4184431297136	-2.92969206743006	0.225728529013904	-12.9788293940001	1.61327389415351e-38	1.14530936801945e-37
ENSBTAG00000018085	GTSF1	gametocyte specific factor 1 [Source:VGNC Symbol;Acc:VGNC:29712]	12.0767581218765	-6.53790922786304	0.50899724264219	-12.8446849612091	9.21262003929088e-38	6.35883791266893e-37
ENSBTAG00000018123	FBLN5	fibulin 5 [Source:VGNC Symbol;Acc:VGNC:28883]	261.739283153241	-2.90932697441152	0.153025736392555	-19.0120109400961	1.35651302393136e-80	3.87018608742192e-79
ENSBTAG00000018160	LAMA1	laminin subunit alpha 1 [Source:VGNC Symbol;Acc:VGNC:30769]	764.441252379526	-2.86624317272765	0.142450002734533	-20.1210468073428	4.8277638624014e-90	1.7958980772877e-88
ENSBTAG00000018181	CCDC8	coiled-coil domain containing 8 [Source:VGNC Symbol;Acc:VGNC:26917]	456.644601558985	-2.63622373594728	0.125775626081604	-20.9597345533138	1.52937585815585e-97	7.05107224796874e-96
ENSBTAG00000018214	SHISA2	shisa family member 2 [Source:VGNC Symbol;Acc:VGNC:34598]	306.75930431157	-5.39468866828187	0.152101800473441	-35.467618736202	1.55225127282477e-275	1.54461937073338e-272
ENSBTAG00000018238	ABTB1	ankyrin repeat and BTB domain containing 1 [Source:VGNC Symbol;Acc:VGNC:25515]	238.357621265856	-2.01156880245632	0.123110714414587	-16.3395104319041	5.16660789609598e-60	7.54211062191712e-59
ENSBTAG00000018366	SLC15A3	solute carrier family 15 member 3 [Source:VGNC Symbol;Acc:VGNC:34680]	15.8479465434898	-2.92024160491395	0.210551433621698	-13.8694928582667	9.69598979920418e-44	8.31751538737766e-43
ENSBTAG00000018416	CCDC42	coiled-coil domain containing 42 [Source:VGNC Symbol;Acc:VGNC:26896]	7.97264202350568	-5.52086551885794	0.499684135233702	-11.0487108346472	2.22385359145485e-28	1.02608329735558e-27
ENSBTAG00000018465	KCNAB1	potassium voltage-gated channel subfamily A regulatory beta subunit 1 [Source:VGNC Symbol;Acc:VGNC:30427]	12.0626997078228	-3.77270517106102	0.313939985939084	-12.0172814551666	2.88301227408864e-33	1.6614888786145e-32
ENSBTAG00000018497	CAVIN2	caveolae associated protein 2 [Source:VGNC Symbol;Acc:VGNC:26803]	256.790604891274	-2.68978698734589	0.0975455054177062	-27.5746891240942	2.23886687105678e-167	5.68815091644447e-165
ENSBTAG00000018509	ETNK2	ethanolamine kinase 2 [Source:VGNC Symbol;Acc:VGNC:28625]	64.6233985654316	-3.65243449519379	0.215357241359579	-16.9598870794197	1.62656734264486e-64	2.77866103555398e-63
ENSBTAG00000018531	JCHAIN	joining chain of multimeric IgA and IgM [Source:VGNC Symbol;Acc:VGNC:30373]	19.5721837158032	-3.58319499045649	0.325634173801158	-11.0037437061029	3.66589695087906e-28	1.67589875537699e-27
ENSBTAG00000018563	SFRP2	secreted frizzled related protein 2 [Source:VGNC Symbol;Acc:VGNC:34521]	45.9805446103719	-4.35754804917383	0.376113624985167	-11.5857223979739	4.86844813903608e-31	2.53750062104888e-30
ENSBTAG00000018566	SFRP5	secreted frizzled related protein 5 [Source:VGNC Symbol;Acc:VGNC:34523]	10.5233413838948	-5.71895151624759	0.456096093776133	-12.5389179918183	4.57195228639799e-36	2.93199152802784e-35
ENSBTAG00000018603	RGMA	repulsive guidance molecule BMP co-receptor a [Source:VGNC Symbol;Acc:VGNC:33906]	79.3532008514118	-2.67780720376231	0.145274223180774	-18.4327759263262	7.17074329071757e-76	1.76912904203427e-74
ENSBTAG00000018691	RHOU	ras homolog family member U [Source:VGNC Symbol;Acc:VGNC:33955]	97.5485590624014	-2.33957372896842	0.185825788284036	-12.590145590516	2.39231721466468e-36	1.55507130431741e-35
ENSBTAG00000018753	TMEM163	transmembrane protein 163 [Source:VGNC Symbol;Acc:VGNC:35988]	10.9858947500931	-3.02438303341746	0.224319271133819	-13.482493136371	1.98291362322383e-41	1.56393471432733e-40
ENSBTAG00000018773	RND1	Rho family GTPase 1 [Source:VGNC Symbol;Acc:VGNC:34004]	16.0741999302964	-2.11590028514621	0.258763651360505	-8.17696099904841	2.91092177895862e-16	7.99248493045409e-16
ENSBTAG00000018777	ADCY5	adenylate cyclase 5 [Source:VGNC Symbol;Acc:VGNC:25646]	32.4461053592056	-3.15588698727266	0.184754572185319	-17.0815095396239	2.03777936402708e-65	3.56790665481633e-64
ENSBTAG00000018809	RANGRF	RAN guanine nucleotide release factor [Source:VGNC Symbol;Acc:VGNC:33714]	26.6297964941125	-2.23356422709953	0.142904599069605	-15.6297574860527	4.56537273022715e-55	5.70241796774502e-54
ENSBTAG00000018948	HIF3A	hypoxia inducible factor 3 subunit alpha [Source:VGNC Symbol;Acc:VGNC:29850]	36.8608695311317	-3.57971384431069	0.248432908821468	-14.4091773561416	4.53074746621883e-47	4.32813243952953e-46
ENSBTAG00000019065	EEPD1	endonuclease/exonuclease/phosphatase family domain containing 1 [Source:VGNC Symbol;Acc:VGNC:28338]	17.7747262171429	-2.28629480857101	0.167055782304591	-13.6858166597457	1.23412742844993e-42	1.02267283991122e-41
ENSBTAG00000019093	AMY2B	amylase, alpha 2B (pancreatic) [Source:NCBI gene (formerly Entrezgene);Acc:505049]	28.9147925705172	-2.0640828675963	0.203205397734544	-10.1576183044739	3.06471425927853e-24	1.1920440706855e-23
ENSBTAG00000019137	SCN7A	sodium voltage-gated channel alpha subunit 7 [Source:VGNC Symbol;Acc:VGNC:34353]	23.5845344836117	-3.76154457662175	0.348035809459355	-10.8079239962836	3.15734389484677e-27	1.39121193536403e-26
ENSBTAG00000019181	BAIAP2L1	BAR/IMD domain containing adaptor protein 2 like 1 [Source:VGNC Symbol;Acc:VGNC:26413]	33.8739066246312	-2.92346476580676	0.163705700482721	-17.8580511074832	2.50224830687631e-71	5.28838000573628e-70
ENSBTAG00000019234	BMP6	bone morphotic protein 6 [Source:VGNC Symbol;Acc:VGNC:26521]	43.2063864523445	-2.13900657798072	0.157188929323831	-13.6078703963564	3.59569240819866e-42	2.92879693358118e-41
ENSBTAG00000019291	GRB14	growth factor receptor bound protein 14 [Source:VGNC Symbol;Acc:VGNC:29630]	43.9966861734175	-4.70534538526113	0.272167160476806	-17.288439123287	5.74879358245717e-67	1.05447533284364e-65
ENSBTAG00000019347	PLXDC1	plexin domain containing 1 [Source:VGNC Symbol;Acc:VGNC:33057]	16.5212954411212	-2.78051549214938	0.248774545952373	-11.1768488271372	5.29364018415058e-29	2.50540457546342e-28
ENSBTAG00000019406	IGF2BP3	insulin like growth factor 2 mRNA binding protein 3 [Source:VGNC Symbol;Acc:VGNC:30081]	7.03649467220858	-3.05759774814973	0.323451731917385	-9.45302636045457	3.29173012853558e-21	1.1256171095316e-20
ENSBTAG00000019414	CLK4	CDC like kinase 4 [Source:VGNC Symbol;Acc:VGNC:27451]	216.91447298625	-2.23886881268857	0.108417998690833	-20.650342560491	9.69301204254186e-95	4.00499158477482e-93
ENSBTAG00000019455	MYO5B	myosin VB [Source:VGNC Symbol;Acc:VGNC:31827]	10.5779602906915	-5.42055972954226	0.485492109292669	-11.1650830688879	6.04346802161232e-29	2.85350144903411e-28
ENSBTAG00000019473	IGLON5	IgLON family member 5 [Source:VGNC Symbol;Acc:VGNC:30093]	21.4432576796067	-2.16273635952769	0.231742432126344	-9.3325004820377	1.03402148135841e-20	3.46832879463506e-20
ENSBTAG00000019517	ELN	elastin [Source:NCBI gene (formerly Entrezgene);Acc:280781]	223.290491129751	-4.28812443267836	0.170903035248163	-25.0909787907025	6.23911100951666e-139	8.56335914536073e-137
ENSBTAG00000019585	MYOM1	myomesin 1 [Source:VGNC Symbol;Acc:VGNC:50225]	10.1790153627938	-3.8566880769104	0.291702381163022	-13.2213116037439	6.61011424144092e-40	4.96423736836767e-39
ENSBTAG00000019595	EGFLAM	EGF like, fibronectin type III and laminin G domains [Source:VGNC Symbol;Acc:VGNC:55044]	123.696627843537	-3.67228414671427	0.285354615907399	-12.8691948263629	6.7097954624918e-38	4.65282622634231e-37
ENSBTAG00000019627	THY1	Thy-1 cell surface antigen [Source:VGNC Symbol;Acc:VGNC:35856]	403.128785503702	-2.00929924886333	0.137764944101114	-14.5849821373178	3.50013587717917e-48	3.48583173556268e-47
ENSBTAG00000019636	SCARA5	scavenger receptor class A member 5 [Source:VGNC Symbol;Acc:VGNC:34323]	68.0778075669723	-4.70155027895801	0.179469422378778	-26.1969432822667	2.87929198600867e-151	5.45740088967135e-149
ENSBTAG00000019669	CD163	CD163 molecule [Source:NCBI gene (formerly Entrezgene);Acc:533844]	17.9663713456712	-5.3184403601286	0.576995538716643	-9.21747223896724	3.04186308995855e-20	9.97881515307557e-20
ENSBTAG00000019686	NCKAP1L	NCK associated protein 1 like [Source:VGNC Symbol;Acc:VGNC:31916]	9.17647676513138	-4.67020627594765	0.467368299537327	-9.99256107136694	1.64281421577386e-23	6.1843772227477e-23
ENSBTAG00000019694	ADAM23	ADAM metallopeptidase domain 23 [Source:VGNC Symbol;Acc:VGNC:25609]	17.9608255900288	-4.06723063944759	0.257483403796955	-15.7960885224856	3.31029342414474e-56	4.33423396685442e-55
ENSBTAG00000019738	MDM1	Mdm1 nuclear protein [Source:VGNC Symbol;Acc:VGNC:31335]	22.9152680977381	-2.34482326930693	0.137582891800462	-17.0429857856721	3.94088408016066e-65	6.86979515345963e-64
ENSBTAG00000019793	RGS22	regulator of G protein signaling 22 [Source:VGNC Symbol;Acc:VGNC:33921]	9.3757727642056	-4.11558430290992	0.374137717070444	-11.0001855336468	3.81346492123875e-28	1.74136078870026e-27
ENSBTAG00000019822	TPPP3	tubulin polymerization promoting protein family member 3 [Source:VGNC Symbol;Acc:VGNC:36260]	66.6584376698035	-2.27538047143274	0.314118186171045	-7.24370816974518	4.36580300931071e-13	1.02723258589516e-12
ENSBTAG00000019864	MAPK15	mitogen-activated protein kinase 15 [Source:VGNC Symbol;Acc:VGNC:31217]	11.1474988802537	-2.0278805455914	0.193015316755491	-10.5063192894702	8.0785210638772e-26	3.36000069744889e-25
ENSBTAG00000019894	None	None	12.0352523653274	-2.07997341181019	0.169927535530263	-12.2403553098065	1.89202544632917e-34	1.14162081124895e-33
ENSBTAG00000020032	CEP126	centrosomal protein 126 [Source:VGNC Symbol;Acc:VGNC:106687]	16.3428415885721	-2.7598609156418	0.213230632023903	-12.9430790006401	2.57114471278309e-38	1.81026173439522e-37
ENSBTAG00000020060	TXNIP	thioredoxin interacting protein [Source:VGNC Symbol;Acc:VGNC:36541]	1459.79892338186	-2.85442608028772	0.156908198443017	-18.1916949439983	6.00539763466404e-74	1.40059478819381e-72
ENSBTAG00000020067	LLGL2	LLGL scribble cell polarity complex component 2 [Source:VGNC Symbol;Acc:VGNC:30916]	44.5516251829248	-3.62539707636095	0.195144969752565	-18.5779683737572	4.84502934795944e-77	1.23094671157412e-75
ENSBTAG00000020141	FREM1	FRAS1 related extracellular matrix 1 [Source:VGNC Symbol;Acc:VGNC:29110]	15.681413329945	-4.71271997061608	0.588285841072292	-8.01093557177242	1.13839078620579e-15	3.04582665876839e-15
ENSBTAG00000020151	None	None	6.03557229848861	-3.01002963250522	0.294434654450712	-10.2230820557473	1.56291057323553e-24	6.17357431525157e-24
ENSBTAG00000020238	RIMS1	regulating synaptic membrane exocytosis 1 [Source:VGNC Symbol;Acc:VGNC:53801]	16.546744698764	-3.18811203809696	0.308231564919589	-10.3432367120761	4.49107432139964e-25	1.81175400242679e-24
ENSBTAG00000020243	SVEP1	sushi, von Willebrand factor type A, EGF and pentraxin domain containing 1 [Source:VGNC Symbol;Acc:VGNC:56985]	22.4785903077174	-3.02836030406828	0.347633999914324	-8.71134671756682	3.00285644523568e-18	9.02065630504635e-18
ENSBTAG00000020294	PTPN6	protein tyrosine phosphatase non-receptor type 6 [Source:VGNC Symbol;Acc:VGNC:33541]	9.93596104371941	-3.34455239047959	0.324446970757266	-10.3084716207192	6.45191914975109e-25	2.58965938040934e-24
ENSBTAG00000020342	MYOC	myocilin [Source:VGNC Symbol;Acc:VGNC:31833]	145.61817644138	-4.31532862049018	0.225271874112961	-19.1560914449812	8.61012632137475e-82	2.50764679033014e-80
ENSBTAG00000020355	KLF4	Kruppel like factor 4 [Source:VGNC Symbol;Acc:VGNC:52790]	153.744959203341	-2.47350915590866	0.251200006247138	-9.84677187258964	7.07808663646527e-23	2.59660314980128e-22
ENSBTAG00000020406	GPC3	glypican 3 [Source:VGNC Symbol;Acc:VGNC:29525]	98.219917767198	-4.50788999222248	0.267029122422418	-16.8816417899594	6.14128776402244e-64	1.01288835898055e-62
ENSBTAG00000020554	AIF1	allograft inflammatory factor 1 [Source:VGNC Symbol;Acc:VGNC:25759]	8.26328818610633	-3.1042892107178	0.316499713103648	-9.80818965134796	1.03814258238924e-22	3.79444768176002e-22
ENSBTAG00000020573	SCUBE2	signal peptide, CUB domain and EGF like domain containing 2 [Source:VGNC Symbol;Acc:VGNC:34372]	120.638874768327	-3.54731745194625	0.165602143881993	-21.420721790136	8.56514225381033e-102	4.40846395054953e-100
ENSBTAG00000020578	PRDM6	PR/SET domain 6 [Source:VGNC Symbol;Acc:VGNC:33298]	13.2803310542961	-3.50393892905611	0.241329350922722	-14.5193235537194	9.14078118581187e-48	9.01321784804125e-47
ENSBTAG00000020589	ENTPD1	ectonucleoside triphosphate diphosphohydrolase 1 [Source:VGNC Symbol;Acc:VGNC:97269]	24.4508470911087	-2.49873560274674	0.170430821748225	-14.6612894141771	1.14085679468052e-48	1.15644914985399e-47
ENSBTAG00000020590	FZD2	frizzled class receptor 2 [Source:VGNC Symbol;Acc:VGNC:29167]	11.0749576445317	-2.03876858121595	0.257626337217819	-7.91366520687751	2.49919816256017e-15	6.55600291281437e-15
ENSBTAG00000020592	OTOS	otospiralin [Source:VGNC Symbol;Acc:VGNC:55642]	28.7674896922545	-7.972214727004	1.02305328167484	-7.79257040645306	6.56595618579295e-15	1.68393648656687e-14
ENSBTAG00000020647	RASL11B	RAS like family 11 member B [Source:VGNC Symbol;Acc:VGNC:33755]	103.758578236274	-3.46063745527155	0.197648428119114	-17.5090562986212	1.22203162475287e-68	2.38826180542947e-67
ENSBTAG00000020649	CIITA	class II major histocompatibility complex transactivator [Source:VGNC Symbol;Acc:VGNC:27366]	17.4781084534514	-2.86769820975221	0.203719827712777	-14.0766769830345	5.28364714904566e-45	4.74376169975596e-44
ENSBTAG00000020665	GFRA2	GDNF family receptor alpha 2 [Source:VGNC Symbol;Acc:VGNC:29333]	16.689149832405	-2.58504685019546	0.238970912597184	-10.8174121364841	2.84702881224061e-27	1.25540513467375e-26
ENSBTAG00000020699	TSPAN11	tetraspanin 11 [Source:VGNC Symbol;Acc:VGNC:36426]	34.2635880942985	-2.03631336132841	0.154065331915446	-13.2172068564132	6.98084320382196e-40	5.22950117295094e-39
ENSBTAG00000020704	RAMP3	receptor activity modifying protein 3 [Source:VGNC Symbol;Acc:VGNC:33708]	35.9744851019578	-3.78351003792739	0.2440792418584	-15.5011544985147	3.4071443140366e-54	4.12205777648542e-53
ENSBTAG00000020707	ADGRG6	adhesion G protein-coupled receptor G6 [Source:VGNC Symbol;Acc:VGNC:25669]	27.5242381741299	-2.9691834347323	0.207726610584839	-14.2937076110412	2.3951092576533e-46	2.23437497231548e-45
ENSBTAG00000020755	SELP	selectin P [Source:VGNC Symbol;Acc:VGNC:34424]	51.2896909541185	-3.71377417340386	0.244184528228342	-15.208884036793	3.08761666047942e-52	3.47495104079027e-51
ENSBTAG00000020769	OPCML	opioid binding protein/cell adhesion molecule like [Source:VGNC Symbol;Acc:VGNC:32435]	7.51291316519841	-3.55362009763496	0.572869324238742	-6.20319494739432	5.53282314689732e-10	1.12378705897433e-09
ENSBTAG00000020772	ARHGAP45	Rho GTPase activating protein 45 [Source:VGNC Symbol;Acc:VGNC:59319]	15.1224117412351	-4.71625047597649	0.336875520246755	-13.9999797923041	1.55915062437504e-44	1.38114373929246e-43
ENSBTAG00000020773	CTSW	cathepsin W [Source:VGNC Symbol;Acc:VGNC:27819]	12.8262401948949	-4.99799649952689	0.471980255165453	-10.5894186140792	3.33657669702506e-26	1.40834437395462e-25
ENSBTAG00000020825	IRAK1BP1	interleukin 1 receptor associated kinase 1 binding protein 1 [Source:VGNC Symbol;Acc:VGNC:30265]	17.389496947229	-2.05414464265274	0.170933210382665	-12.017235492472	2.88461601812522e-33	1.66161118535616e-32
ENSBTAG00000020856	HFM1	helicase for meiosis 1 [Source:VGNC Symbol;Acc:VGNC:29832]	22.0695460685901	-7.13967811927395	0.465529418324326	-15.3366851550934	4.34839990562254e-53	5.04608778163642e-52
ENSBTAG00000020939	PLAC9	placenta associated 9 [Source:VGNC Symbol;Acc:VGNC:32970]	117.274030656582	-2.2181269010387	0.169772034957026	-13.0653255207795	5.19618786847984e-39	3.76274586643528e-38
ENSBTAG00000020989	SUSD4	sushi domain containing 4 [Source:VGNC Symbol;Acc:VGNC:35489]	17.5218385144127	-2.49211224325932	0.338404536182934	-7.36429916504469	1.78079929570838e-13	4.28288507352544e-13
ENSBTAG00000021077	BOLA-DQB	major histocompatibility complex, class II, DQ beta [Source:NCBI gene (formerly Entrezgene);Acc:282495]	11.6431595463188	-3.10282664589508	0.315538941886404	-9.83341906182888	8.08270709073723e-23	2.96150983033118e-22
ENSBTAG00000021165	VPS9D1	VPS9 domain containing 1 [Source:VGNC Symbol;Acc:VGNC:36833]	32.4419636183191	-2.29443520919644	0.107936448656752	-21.2572790540197	2.8231725536079e-100	1.35933481704161e-98
ENSBTAG00000021263	CYP4V2	cytochrome P450, family 4, subfamily V, polypeptide 2 [Source:NCBI gene (formerly Entrezgene);Acc:510156]	227.56172407407	-2.50949133598617	0.110842852706435	-22.6400825557288	1.74716011009992e-113	1.18538857242631e-111
ENSBTAG00000021302	CHAD	chondroadherin [Source:VGNC Symbol;Acc:VGNC:27264]	7.75117963462572	-2.23366862462257	0.267934108787509	-8.3366340878758	7.6435129734268e-17	2.15720133338902e-16
ENSBTAG00000021310	COL4A4	collagen type IV alpha 4 chain [Source:VGNC Symbol;Acc:VGNC:50083]	136.153294316789	-2.78868183358335	0.199472982590865	-13.9802483392107	2.05768756167256e-44	1.81067407324481e-43
ENSBTAG00000021313	RUNDC3B	RUN domain containing 3B [Source:VGNC Symbol;Acc:VGNC:34219]	36.4208683977186	-2.43465379935821	0.173191345432131	-14.0575950448533	6.91980743499866e-45	6.18483686985921e-44
ENSBTAG00000021316	COL4A3	collagen type IV alpha 3 chain [Source:VGNC Symbol;Acc:VGNC:55339]	82.7237225567723	-3.97106763194978	0.235801873209663	-16.8406958685138	1.22784067884359e-63	2.01673253728628e-62
ENSBTAG00000021325	SLC19A3	solute carrier family 19 member 3 [Source:VGNC Symbol;Acc:VGNC:56147]	6.52827335030318	-3.13776269931628	0.373918683997004	-8.39156435237514	4.79715631645642e-17	1.36778518564484e-16
ENSBTAG00000021333	REN	renin [Source:VGNC Symbol;Acc:VGNC:33865]	16.0184948808533	-3.25096840757938	0.351977491194893	-9.23629632265117	2.55177129099463e-20	8.41267282875949e-20
ENSBTAG00000021416	PRXL2A	peroxiredoxin like 2A [Source:VGNC Symbol;Acc:VGNC:28791]	64.6600715062761	-2.26533111796802	0.208882108965998	-10.8450222433208	2.10584635221487e-27	9.34097744866189e-27
ENSBTAG00000021467	IGFBP6	insulin like growth factor binding protein 6 [Source:VGNC Symbol;Acc:VGNC:30088]	670.519891792398	-2.23556232126634	0.17770973870725	-12.5798526154444	2.72537868243865e-36	1.76484527369847e-35
ENSBTAG00000021481	CA14	carbonic anhydrase 14 [Source:VGNC Symbol;Acc:VGNC:26652]	9.46809234550638	-2.91009965741525	0.383561805077357	-7.58704234596127	3.27290150101215e-14	8.15051445747363e-14
ENSBTAG00000021483	OLFML1	olfactomedin like 1 [Source:VGNC Symbol;Acc:VGNC:32421]	240.648329789023	-2.59230743846118	0.19593947083376	-13.2301441227254	5.87745615830261e-40	4.41956574220979e-39
ENSBTAG00000021516	GSTA1	glutathione S-transferase alpha 1 [Source:NCBI gene (formerly Entrezgene);Acc:777644]	397.599422919566	-5.4148626806166	0.4899039329614	-11.0529071442324	2.122288902516e-28	9.79978800655204e-28
ENSBTAG00000021526	RPRM	reprimo, TP53 dependent G2 arrest mediator homolog [Source:VGNC Symbol;Acc:VGNC:34129]	7.5495838766653	-5.21011255395671	0.509765003154683	-10.2206164050374	1.60318158910458e-24	6.32845995223069e-24
ENSBTAG00000021654	GAS2	growth arrest specific 2 [Source:VGNC Symbol;Acc:VGNC:29257]	19.3860344176811	-3.49408403075668	0.222720369638994	-15.688210451609	1.82117715221232e-55	2.29880299942572e-54
ENSBTAG00000021672	RGS1	regulator of G protein signaling 1 [Source:VGNC Symbol;Acc:VGNC:33910]	40.608466812866	-5.32835497959431	0.342501499245233	-15.5571727170139	1.42244957108231e-54	1.74209952085065e-53
ENSBTAG00000021707	MYBPC3	myosin binding protein C3 [Source:VGNC Symbol;Acc:VGNC:31781]	12.8312747239786	-6.73323527961311	0.563503666608021	-11.9488757192006	6.58094698324324e-33	3.7190292440562e-32
ENSBTAG00000021709	SPI1	Spi-1 proto-onco [Source:VGNC Symbol;Acc:VGNC:35213]	7.33663576352526	-4.3520433308763	0.455784077543098	-9.54847601157104	1.31618117133863e-21	4.57390394839865e-21
ENSBTAG00000021811	ANGPT4	angiopoietin 4 [Source:VGNC Symbol;Acc:VGNC:25889]	90.9803682597399	-3.17491223166706	0.191703331672973	-16.5615913086119	1.32054769031306e-61	2.01903456722513e-60
ENSBTAG00000021830	ENPP1	ectonucleotide pyrophosphatase/phosphodiesterase 1 [Source:VGNC Symbol;Acc:VGNC:28504]	163.571720851471	-2.05836395630281	0.23063654860257	-8.92470845915128	4.46874663364367e-19	1.39215506267516e-18
ENSBTAG00000021844	COCH	cochlin [Source:VGNC Symbol;Acc:VGNC:27545]	199.407157111835	-4.38209181855877	0.275497697220987	-15.9060923657875	5.74916930057927e-57	7.73094939394337e-56
ENSBTAG00000021880	COQ8A	coenzyme Q8A [Source:VGNC Symbol;Acc:VGNC:27616]	76.6479190489161	-2.24166536388165	0.141424836060545	-15.8505777791532	1.39294267321617e-56	1.84198543309793e-55
ENSBTAG00000021901	TRPM2	transient receptor potential cation channel subfamily M member 2 [Source:VGNC Symbol;Acc:VGNC:36389]	7.33125625939721	-2.99323761728043	0.436390396777104	-6.85908223321719	6.93043383663506e-12	1.54137288961183e-11
ENSBTAG00000022564	AKR1C4	aldo-keto reductase family 1, member C4 (chlordecone reductase; 3-alpha hydroxysteroid dehydrogenase, type I; dihydrodiol dehydrogenase 4) [Source:NCBI gene (formerly Entrezgene);Acc:282138]	15.3725352267571	-2.80902648332114	0.294562572175104	-9.53626410368016	1.48070468507394e-21	5.12941533056799e-21
ENSBTAG00000022671	None	None	16.6525043773035	-3.60413164321013	0.375650134967135	-9.59438399649572	8.44198584084741e-22	2.96052137813683e-21
ENSBTAG00000022927	RAC3	Rac family small GTPase 3 [Source:VGNC Symbol;Acc:VGNC:55865]	16.7344005103815	-2.12925666540007	0.163783439664874	-13.0004392981174	1.21642516931289e-38	8.68740008777826e-38
ENSBTAG00000023028	WDFY4	WDFY family member 4 [Source:VGNC Symbol;Acc:VGNC:55999]	9.67609911969468	-3.82742084902489	0.366289109643204	-10.4491800281835	1.47797498842184e-25	6.07312434161913e-25
ENSBTAG00000023144	PTPRC	protein tyrosine phosphatase receptor type C [Source:VGNC Symbol;Acc:VGNC:33546]	18.6524930326501	-4.67891386409487	0.407259148414066	-11.4887876240849	1.50205103953061e-30	7.65840796884499e-30
ENSBTAG00000023270	ENSBTAG00000023270	None	22.0926699290554	-3.96964907423055	0.308434241222679	-12.8703254816789	6.61229226915777e-38	4.59054546430308e-37
ENSBTAG00000023289	SLC26A10	solute carrier family 26 member 10 [Source:VGNC Symbol;Acc:VGNC:97312]	9.30018418944157	-4.61102850598023	0.366669739617427	-12.5754268972161	2.88239063615749e-36	1.86147250331836e-35
ENSBTAG00000023338	None	None	198.030949446744	-3.45072886045524	0.244942042940331	-14.0879402287661	4.5051093314901e-45	4.05086675657555e-44
ENSBTAG00000023600	APOD	apolipoprotein D [Source:VGNC Symbol;Acc:VGNC:26031]	751.532035663885	-4.74278529862993	0.291665707624748	-16.2610316353402	1.86569926420478e-59	2.68090432176526e-58
ENSBTAG00000024000	ATOH8	atonal bHLH transcription factor 8 [Source:VGNC Symbol;Acc:VGNC:26272]	30.6601763889403	-3.16796179822635	0.151292569112081	-20.9393086310766	2.34842203612154e-97	1.07442557598955e-95
ENSBTAG00000024081	ECM2	extracellular matrix protein 2 [Source:VGNC Symbol;Acc:VGNC:28312]	289.265462710114	-2.3029177057292	0.164157780869042	-14.0286844372389	1.04064101532132e-44	9.28027958472878e-44
ENSBTAG00000024137	PTCH2	patched 2 [Source:VGNC Symbol;Acc:VGNC:33492]	51.5984630826999	-2.70606227351634	0.226257398841797	-11.960105116423	5.74891013270932e-33	3.26582949070799e-32
ENSBTAG00000024379	LRRC17	leucine rich repeat containing 17 [Source:VGNC Symbol;Acc:VGNC:52798]	107.983718734814	-2.98183775724019	0.187695614467195	-15.8865606194616	7.85191577199628e-57	1.05111800710098e-55
ENSBTAG00000024503	FCER1G	Fc epsilon receptor Ig [Source:VGNC Symbol;Acc:VGNC:28931]	17.6455945914699	-2.44615188977281	0.181409306533324	-13.484158759647	1.93864047125515e-41	1.53002682533098e-40
ENSBTAG00000024560	STUM	stum, mechanosensory transduction mediator homolog [Source:VGNC Symbol;Acc:VGNC:35429]	8.18986912161144	-2.08130159311616	0.281956336362958	-7.38164504463177	1.5634556151191e-13	3.77003705576275e-13
ENSBTAG00000024647	None	None	10.9349851541923	-4.41454598239229	0.436751551267461	-10.1076824331389	5.10782487017368e-24	1.96496574660902e-23
ENSBTAG00000024756	DENND6B	DENN domain containing 6B [Source:VGNC Symbol;Acc:VGNC:28004]	64.9000926992153	-2.11379383934901	0.101720424750116	-20.7804267878522	6.50775678853984e-96	2.79529222345159e-94
ENSBTAG00000024814	B4GALNT4	beta-1,4-N-acetyl-galactosaminyltransferase 4 [Source:VGNC Symbol;Acc:VGNC:54409]	19.2540061044205	-3.07643327108752	0.198263113121051	-15.5169220469628	2.66532659045465e-54	3.23770750932034e-53
ENSBTAG00000024869	CX3CL1	C-X3-C motif chemokine ligand 1 [Source:VGNC Symbol;Acc:VGNC:52190]	42.3774889597702	-2.2084639500578	0.167820876206264	-13.1596497407358	1.49778587535209e-39	1.10454694463587e-38
ENSBTAG00000025062	MAGEE2	MAGE family member E2 [Source:VGNC Symbol;Acc:VGNC:31144]	22.6730670562362	-3.77252832828647	0.239088027609879	-15.7788257571898	4.35209285519037e-56	5.66721273542292e-55
ENSBTAG00000025226	IGIP	IgA inducing protein [Source:VGNC Symbol;Acc:VGNC:55213]	15.1369303294837	-2.71203040770276	0.205019612571782	-13.2281510714162	6.03538347093186e-40	4.53546343778461e-39
ENSBTAG00000025263	FHIP1A	FHF complex subunit HOOK interacting protein 1A [Source:VGNC Symbol;Acc:VGNC:28739]	15.6653236848917	-2.27669892081658	0.207262988623667	-10.9845898485544	4.53292862278303e-28	2.0620076451296e-27
ENSBTAG00000025441	HSPA1A	heat shock protein family A (Hsp70) member 1A [Source:NCBI gene (formerly Entrezgene);Acc:282254]	2174.72945676095	-3.42195363364694	0.195169355163165	-17.5332527526472	7.98670186260171e-69	1.57635052795582e-67
ENSBTAG00000025462	GADD45B	growth arrest and DNA damage inducible beta [Source:VGNC Symbol;Acc:VGNC:29207]	101.204756660463	-2.40313620509343	0.138828814666219	-17.3100678765514	3.94949089695256e-67	7.3231165839302e-66
ENSBTAG00000025485	ENSBTAG00000025485	None	16.7267039535281	-4.309996112088	0.628125054441223	-6.86168475785789	6.80531125623075e-12	1.5146732844483e-11
ENSBTAG00000025522	UNC13C	unc-13 homolog C [Source:VGNC Symbol;Acc:VGNC:36665]	12.5794652378726	-3.03925643913054	0.345074930903328	-8.80752603840116	1.27938094954661e-18	3.91720203039385e-18
ENSBTAG00000025775	INSL3	insulin like 3 [Source:VGNC Symbol;Acc:VGNC:106785]	682.966877122822	-9.0417135207714	0.705361961094523	-12.8185442644812	1.29101628383033e-37	8.84961276992995e-37
ENSBTAG00000025803	INSYN1	inhibitory synaptic factor 1 [Source:VGNC Symbol;Acc:VGNC:55116]	17.7265742522949	-2.18156509295127	0.163098627564955	-13.3757415713535	8.38135902250613e-41	6.4485701087465e-40
ENSBTAG00000025942	HPGD	15-hydroxyprostaglandin dehydrogenase [Source:VGNC Symbol;Acc:VGNC:56973]	66.1207361880975	-5.34345819363825	0.402880402041159	-13.2631375628253	3.7871308442207e-40	2.85493241230047e-39
ENSBTAG00000026085	ZP4	zona pellucida glycoprotein 4 [Source:VGNC Symbol;Acc:VGNC:37367]	8.14821540550533	-6.8302358229939	0.555019367653322	-12.3063017636174	8.37747400544125e-35	5.13002138969097e-34
ENSBTAG00000026156	VGLL3	vestigial like family member 3 [Source:VGNC Symbol;Acc:VGNC:36792]	11.6540801474052	-2.19528645885649	0.237194418851858	-9.25521970324089	2.13790277546523e-20	7.07362068213642e-20
ENSBTAG00000026326	SPN	sialophorin [Source:VGNC Symbol;Acc:VGNC:35224]	5.65355857647124	-4.42571652025886	0.491947486138464	-8.99631900753974	2.33412372465637e-19	7.35402939211656e-19
ENSBTAG00000026369	ENC1	ectodermal-neural cortex 1 [Source:VGNC Symbol;Acc:VGNC:28489]	499.358039811119	-2.87332401474879	0.121115559921451	-23.7238222455667	2.04754305331197e-124	1.79777291173517e-122
ENSBTAG00000026497	A4GALT	alpha 1,4-galactosyltransferase [Source:VGNC Symbol;Acc:VGNC:49133]	83.6498044106008	-2.96773239428441	0.213569001917576	-13.8958948519587	6.70798784154768e-44	5.78757823814457e-43
ENSBTAG00000026708	None	None	132.789588436963	-2.82920729481844	0.156016625709868	-18.1340115641246	1.71759537306848e-73	3.93504452693335e-72
ENSBTAG00000027204	ENSBTAG00000027204	None	5.59251259776643	-5.28198295165994	0.483970497725354	-10.9138531718051	9.8970494713721e-28	4.43621125141345e-27
ENSBTAG00000027246	UBD	ubiquitin D [Source:NCBI gene (formerly Entrezgene);Acc:512938]	18.9692274346177	-5.58426861744426	0.376247393406665	-14.8420127695304	7.83687961143935e-50	8.27410958799269e-49
ENSBTAG00000027321	CCDC18	coiled-coil domain containing 18 [Source:VGNC Symbol;Acc:VGNC:26875]	15.9489447226452	-2.14669099889299	0.184510182611033	-11.6345394520499	2.7507079933754e-31	1.45337186499538e-30
ENSBTAG00000027425	CCDC190	coiled-coil domain containing 190 [Source:VGNC Symbol;Acc:VGNC:26883]	6.32217107989359	-2.24225385301453	0.256650110019931	-8.73661754066813	2.40193969999626e-18	7.25380929632153e-18
ENSBTAG00000027516	APLNR	apelin receptor [Source:VGNC Symbol;Acc:VGNC:26018]	17.0689818118514	-3.39007092944756	0.45710969839726	-7.41631809899021	1.20421077271225e-13	2.91850636025106e-13
ENSBTAG00000027684	FOLR2	folate receptor 2 (fetal) [Source:NCBI gene (formerly Entrezgene);Acc:507672]	9.15046150326221	-4.70262641021614	0.468463176410834	-10.0384120823448	1.03324009436131e-23	3.91804381288295e-23
ENSBTAG00000030162	AXIN2	axin 2 [Source:VGNC Symbol;Acc:VGNC:26365]	41.6862662087822	-2.39688250177441	0.135156495164229	-17.7341273822021	2.28618044995732e-70	4.7067725436104e-69
ENSBTAG00000030493	RERGL	RERG like [Source:VGNC Symbol;Acc:VGNC:33874]	16.4023690370373	-5.77513439874933	0.441480989711916	-13.0812753738679	4.21311330389575e-39	3.05457109664961e-38
ENSBTAG00000030599	SMOC1	SPARC related modular calcium binding 1 [Source:VGNC Symbol;Acc:VGNC:35026]	72.8158048205853	-2.90522309576358	0.181665598190918	-15.9921477962514	1.44946273192438e-57	1.98714517587933e-56
ENSBTAG00000030650	TST	thiosulfate sulfurtransferase [Source:VGNC Symbol;Acc:VGNC:36449]	30.819439555517	-2.04989494897077	0.152979088009103	-13.3998376879381	6.05955293143628e-41	4.69242033425945e-40
ENSBTAG00000030690	RADIL	Rap associating with DIL domain [Source:VGNC Symbol;Acc:VGNC:33691]	14.6229869386572	-2.17218769382987	0.190397717775199	-11.4086855620536	3.78404163410742e-30	1.89535407520456e-29
ENSBTAG00000030845	MPEG1	macrophage expressed 1 [Source:NCBI gene (formerly Entrezgene);Acc:539997]	32.2884849215165	-5.71693847835947	0.482982971631368	-11.8367288582647	2.52094799707975e-32	1.38913890323624e-31
ENSBTAG00000030913	MX1	MX dynamin like GTPase 1 [Source:VGNC Symbol;Acc:VGNC:31770]	243.001549486847	-2.56716263462363	0.339939546640103	-7.55182108112153	4.29213867782441e-14	1.06266696976781e-13
ENSBTAG00000031160	ENSBTAG00000031160	None	79.3522450952377	-4.64075645650054	0.396200188858178	-11.7131606369873	1.09134073079938e-31	5.8674919704977e-31
ENSBTAG00000031246	CCNI2	cyclin I family member 2 [Source:VGNC Symbol;Acc:VGNC:52221]	7.21433056366057	-2.90862831305898	0.249216199980776	-11.6711044999617	1.79082976060002e-31	9.53804557150975e-31
ENSBTAG00000031267	SERPINB9	serpin family B member 9 [Source:VGNC Symbol;Acc:VGNC:54235]	33.5003924398173	-2.02032781666863	0.131421172836095	-15.3729248725267	2.48684191399909e-53	2.90846026396309e-52
ENSBTAG00000031277	FOXL2	forkhead box L2 [Source:VGNC Symbol;Acc:VGNC:29093]	51.681104274799	-2.87022659081719	0.148208977345867	-19.3660778329176	1.49199518934997e-83	4.56818321949437e-82
ENSBTAG00000031701	TAGAP	T cell activation RhoGTPase activating protein [Source:VGNC Symbol;Acc:VGNC:35584]	8.75460430053332	-3.09996176270185	0.266613486454328	-11.6271753688382	2.99856262987154e-31	1.58152987470389e-30
ENSBTAG00000031750	PLAC8B	placenta associated 8 B [Source:VGNC Symbol;Acc:VGNC:56782]	6.83215331454476	-4.2685365222818	0.41835985226144	-10.2030261728229	1.921890692059e-24	7.55905690180385e-24
ENSBTAG00000031967	AMPH	amphiphysin [Source:VGNC Symbol;Acc:VGNC:25875]	13.2783900375851	-2.74347421081839	0.273105389629749	-10.0454781011013	9.61801370571129e-24	3.65411077505245e-23
ENSBTAG00000032481	DAPL1	death associated protein like 1 [Source:VGNC Symbol;Acc:VGNC:27879]	13.9552760235295	-4.59306698422135	0.340869232637222	-13.4745719016231	2.20762064447209e-41	1.73886531105813e-40
ENSBTAG00000032509	FAM166B	family with sequence similarity 166 member B [Source:VGNC Symbol;Acc:VGNC:28749]	13.5573430132391	-3.07929653491048	0.24648505032314	-12.492832854867	8.16921403612954e-36	5.18048777511539e-35
ENSBTAG00000032531	MUSTN1	musculoskeletal, embryonic nuclear protein 1 [Source:NCBI gene (formerly Entrezgene);Acc:616088]	277.176212426638	-3.83205162925874	0.193640632104821	-19.789501756968	3.66648300071058e-87	1.26536050611228e-85
ENSBTAG00000032613	SCG5	secretogranin V [Source:VGNC Symbol;Acc:VGNC:34334]	57.3070957864552	-3.33113208706419	0.171462117708649	-19.4278020800169	4.49188476848138e-84	1.41898402170466e-82
ENSBTAG00000032617	FBXO44	F-box protein 44 [Source:NCBI gene (formerly Entrezgene);Acc:785057]	30.1147355019769	-2.22304992499862	0.169771699772717	-13.094349222955	3.54701426510152e-39	2.57946999632018e-38
ENSBTAG00000033056	PLD5	phospholipase D family member 5 [Source:VGNC Symbol;Acc:VGNC:32999]	12.0100974143995	-5.64633079087101	0.487794728009537	-11.5752189735856	5.50305709803852e-31	2.86202111531698e-30
ENSBTAG00000033140	LRRC3B	leucine rich repeat containing 3B [Source:VGNC Symbol;Acc:VGNC:52799]	8.65704371784423	-2.74388508604388	0.23242741726293	-11.8053417206796	3.6629981024464e-32	2.00365828407295e-31
ENSBTAG00000033190	PGM5	phosphoglucomutase 5 [Source:VGNC Symbol;Acc:VGNC:32797]	195.054167020422	-2.20084433047534	0.107066236945752	-20.5559137339481	6.81353605799579e-94	2.7579808158823e-92
ENSBTAG00000033221	CCDC152	coiled-coil domain containing 152 [Source:VGNC Symbol;Acc:VGNC:26857]	519.573999572766	-3.75295743065579	0.147242311231399	-25.4883083487994	2.65698614067005e-143	4.23027620076547e-141
ENSBTAG00000033248	CDH3	cadherin 3 [Source:VGNC Symbol;Acc:VGNC:27103]	259.469408891615	-3.20431330959236	0.116012428786537	-27.6204312167992	6.32513683926146e-168	1.71655588630957e-165
ENSBTAG00000033345	STAR	steroidogenic acute regulatory protein [Source:VGNC Symbol;Acc:VGNC:35360]	29.8975559878681	-2.44554512748278	0.378258904722572	-6.46526782833158	1.01119548280926e-10	2.13070147524711e-10
ENSBTAG00000033529	None	None	9.9958084388241	-4.49979129965072	0.449170642216173	-10.017999567935	1.27048331345687e-23	4.79938033723139e-23
ENSBTAG00000033803	FABP7	fatty acid binding protein 7 [Source:VGNC Symbol;Acc:VGNC:28699]	31.1055626402809	-2.31598787619802	0.258497587709235	-8.95941775210338	3.26397319903621e-19	1.02243189847039e-18
ENSBTAG00000034349	IFI44	interferon induced protein 44 [Source:VGNC Symbol;Acc:VGNC:30045]	21.6655960785761	-2.37280772534643	0.340998670727758	-6.95840755121538	3.44140453984014e-12	7.76820635354084e-12
ENSBTAG00000034586	MAL	mal, T cell differentiation protein [Source:NCBI gene (formerly Entrezgene);Acc:510077]	47.6285112103108	-4.62040741177575	0.206964003173961	-22.3246909651826	2.1275386753827e-110	1.33010153522224e-108
ENSBTAG00000034987	MKKS	MKKS centrosomal shuttling protein [Source:VGNC Symbol;Acc:VGNC:105440]	34.7686910145913	-2.03429746862505	0.1169086562903	-17.4007428806093	8.14398683658004e-68	1.54360867961273e-66
ENSBTAG00000035995	TNFAIP2	TNF alpha induced protein 2 [Source:VGNC Symbol;Acc:VGNC:53955]	29.6443259388711	-2.1658565461558	0.293043138501596	-7.39091369697437	1.45823249233225e-13	3.52128497288967e-13
ENSBTAG00000036127	AS3MT	arsenite methyltransferase [Source:VGNC Symbol;Acc:VGNC:97241]	25.8445166141565	-2.50818215842432	0.230928327151363	-10.8613013802344	1.76219792699297e-27	7.84286449728776e-27
ENSBTAG00000037527	OAS1Z	2',5'-oligoadenylate synthetase 1, 40/46kDa [Source:NCBI gene (formerly Entrezgene);Acc:519922]	29.7517520895122	-2.13823181584978	0.449641121823609	-4.75541873745389	1.98035508777366e-06	3.32406804935414e-06
ENSBTAG00000037533	C4A	complement component 4A [Source:NCBI gene (formerly Entrezgene);Acc:280678]	182.547770139653	-2.24420983188251	0.293901745812164	-7.63591868323507	2.24215812121825e-14	5.62825522923422e-14
ENSBTAG00000037605	ENSBTAG00000037605	None	60.5364268943634	-5.30308289557913	0.256070948564928	-20.7094280913108	2.84817737651736e-95	1.1975382413026e-93
ENSBTAG00000037649	VIPR2	vasoactive intestinal peptide receptor 2 [Source:VGNC Symbol;Acc:VGNC:36800]	116.218620347034	-3.34212113111815	0.177747206898538	-18.8026646912427	7.18161181606208e-79	1.93143303368462e-77
ENSBTAG00000037778	CXCL3	chemokine (C-X-C motif) ligand 3 [Source:NCBI gene (formerly Entrezgene);Acc:613667]	89.3428604202741	-4.30064139417408	0.410063605396401	-10.4877422370042	9.83504177459595e-26	4.07495606628904e-25
ENSBTAG00000037786	NALCN	sodium leak channel, non-selective [Source:VGNC Symbol;Acc:VGNC:31874]	6.22915688493339	-4.40858087109621	0.522864813198148	-8.43158835671261	3.41004674632814e-17	9.78125587266497e-17
ENSBTAG00000037810	OR10AK7	olfactory receptor family 10 subfamily AK member 7 [Source:NCBI gene (formerly Entrezgene);Acc:119645944]	4.35562762243636	-4.15932352803355	0.477289522690246	-8.71446644080828	2.92131230550063e-18	8.78011332493911e-18
ENSBTAG00000037949	GSTA5	glutathione S-transferase alpha 5 [Source:NCBI gene (formerly Entrezgene);Acc:521685]	11.0499710607529	-4.85691922625921	0.624033238834899	-7.7831098153158	7.07631577677042e-15	1.8121013658678e-14
ENSBTAG00000037965	ZSCAN23	zinc finger and SCAN domain containing 23 [Source:VGNC Symbol;Acc:VGNC:58433]	5.69744828639167	-2.35934185753775	0.319329470117042	-7.38842505413922	1.48578130578039e-13	3.58708341535052e-13
ENSBTAG00000038048	MRC1	mannose receptor C-type 1 [Source:VGNC Symbol;Acc:VGNC:31598]	15.3021964695463	-2.33225360188588	0.362963571927972	-6.42558587766132	1.31362577875924e-10	2.75337992349729e-10
ENSBTAG00000038128	BOLA-DQA5	major histocompatibility complex, class II, DQ alpha 5 [Source:NCBI gene (formerly Entrezgene);Acc:282494]	26.4329685165243	-6.06081590277424	0.438116773723774	-13.83379104904	1.59393725138109e-43	1.36341008013908e-42
ENSBTAG00000038131	None	None	32.3137674080936	-2.4510007843469	0.171307292717506	-14.3076266367055	1.96091946282607e-46	1.83505793931083e-45
ENSBTAG00000038215	CLCA2	chloride channel accessory 2 [Source:VGNC Symbol;Acc:VGNC:27393]	12.5772562873949	-2.89111697763529	0.748398446617354	-3.86307185791565	0.000111970053220047	0.000167527177734693
ENSBTAG00000038326	ENSBTAG00000038326	None	11.1002739347465	-3.80206200087483	0.484828183455442	-7.84208123747462	4.43139511645713e-15	1.14684198278315e-14
ENSBTAG00000038639	None	None	5.99873223281107	-5.62541552809736	0.532490640157164	-10.5643463074525	4.35995642382845e-26	1.83188739116592e-25
ENSBTAG00000038865	TCEA3	transcription elongation factor A3 [Source:VGNC Symbol;Acc:VGNC:35681]	36.0961198282712	-3.23508341119022	0.207453278884291	-15.5942746655483	7.96226125039428e-55	9.85257633066923e-54
[truncated: 598 more rows]
