# Supplementary material for: Investigating the impact of vitrification on bovine ovarian tissue morphology, follicle survival, and transcriptomic signature
Source: J Assist Reprod Genet. 2024 Feb 15;41(4):1035–55. doi: 10.1007/s10815-024-03038-4 (PMC11052753; doi:10.1007/s10815-024-03038-4)
Supplement: Supplementary file 2 — Supplementary file2 (XLSX 29 KB) [file 10815_2024_3038_MOESM2_ESM.xlsx]

## Sheet: Downregulated Pathways FTCvsFT
Supplementary Table S2, Sheet 1: Information about pathways enriched with downregulated DEGs in the comparison between Fresh Tissue with Culture (FTC) compared to Fresh Tissue (FT)
Source	Term_name	Term_id	adjusted_p_value	negative_log10_of_adjusted_p_value	term_size	query_size	intersection_size	effective_domain_size	intersections
KEGG	Staphylococcus aureus infection	KEGG:05150	4.1150115927013096e-10	9.385628936967114	98	211	19	8213	FCGR3A,C1S,ITGAL,C1QA,ENSBTAG00000009656,BOLA-DRA,C1QC,C1QB,BOLA-DMB,BOLA-DRB3,BOLA-DMA,SELP,BOLA-DQB,ENSBTAG00000027204,CFI,ENSBTAG00000037605,BOLA-DQA5,ENSBTAG00000039995,CFD
KEGG	Systemic lupus erythematosus	KEGG:05322	0.0000062507532952184405	5.204067641497071	120	211	16	8213	FCGR3A,C1S,C1QA,ENSBTAG00000009656,BOLA-DRA,C1QC,C1QB,C7,BOLA-DMB,BOLA-DRB3,BOLA-DMA,BOLA-DQB,ENSBTAG00000027204,ENSBTAG00000037605,BOLA-DQA5,H4C4
KEGG	Asthma	KEGG:05310	0.000012890598396050002	4.889726921741209	34	211	9	8213	ENSBTAG00000009656,BOLA-DRA,BOLA-DMB,BOLA-DRB3,BOLA-DMA,BOLA-DQB,ENSBTAG00000027204,ENSBTAG00000037605,BOLA-DQA5
KEGG	Leishmaniasis	KEGG:05140	0.0000397171954037509	4.401021426432414	75	211	12	8213	FCGR3A,JUN,FOS,NCF2,ENSBTAG00000009656,BOLA-DRA,BOLA-DMB,BOLA-DRB3,BOLA-DMA,BOLA-DQB,ENSBTAG00000037605,BOLA-DQA5
KEGG	Intestinal immune network for IgA production	KEGG:04672	0.00009420709938806282	4.025916367813464	54	211	10	8213	CXCL12,ENSBTAG00000009656,BOLA-DRA,BOLA-DMB,BOLA-DRB3,BOLA-DMA,BOLA-DQB,ENSBTAG00000027204,ENSBTAG00000037605,BOLA-DQA5
KEGG	Type I diabetes mellitus	KEGG:04940	0.00009420709938806282	4.025916367813464	54	211	10	8213	ENSBTAG00000009656,BOLA-DRA,BOLA-DMB,BOLA-DRB3,BOLA-DMA,CPE,BOLA-DQB,ENSBTAG00000027204,ENSBTAG00000037605,BOLA-DQA5
KEGG	Rheumatoid arthritis	KEGG:05323	0.00012017011630679622	3.9202035184949833	98	211	13	8213	JUN,FOS,CXCL12,ITGAL,ENSBTAG00000009656,BOLA-DRA,BOLA-DMB,BOLA-DRB3,BOLA-DMA,BOLA-DQB,ENSBTAG00000027204,ENSBTAG00000037605,BOLA-DQA5
KEGG	Viral myocarditis	KEGG:05416	0.00012779636024987565	3.8934815150814095	69	211	11	8213	ITGAL,ENSBTAG00000009656,BOLA-DRA,BOLA-DMB,BOLA-DRB3,BOLA-DMA,BOLA-DQB,ENSBTAG00000027204,ENSBTAG00000037605,BOLA-DQA5,SGCD
KEGG	Cell adhesion molecules	KEGG:04514	0.00032968006385982737	3.4819073143595665	160	211	16	8213	SLITRK6,ITGAL,ITGA8,ENSBTAG00000009656,BOLA-DRA,BOLA-DMB,BOLA-DRB3,NTNG1,BOLA-DMA,SELP,BOLA-DQB,PTPRC,ENSBTAG00000027204,CDH3,ENSBTAG00000037605,BOLA-DQA5
KEGG	Allograft rejection	KEGG:05330	0.00043089095042063126	3.3656326268762506	50	211	9	8213	ENSBTAG00000009656,BOLA-DRA,BOLA-DMB,BOLA-DRB3,BOLA-DMA,BOLA-DQB,ENSBTAG00000027204,ENSBTAG00000037605,BOLA-DQA5
KEGG	Antigen processing and presentation	KEGG:04612	0.00044509359873488695	3.351548651626502	78	211	11	8213	ENSBTAG00000009656,BOLA-DRA,BOLA-DMB,BOLA-DRB3,CD74,BOLA-DMA,CIITA,BOLA-DQB,ENSBTAG00000027204,ENSBTAG00000037605,BOLA-DQA5
KEGG	Th1 and Th2 cell differentiation	KEGG:04658	0.0005289624421453831	3.2765751630273257	95	211	12	8213	JUN,FOS,ENSBTAG00000009656,BOLA-DRA,BOLA-DMB,BOLA-DRB3,CD3E,BOLA-DMA,BOLA-DQB,ENSBTAG00000027204,ENSBTAG00000037605,BOLA-DQA5
KEGG	Inflammatory bowel disease	KEGG:05321	0.0009563780680603317	3.019370391809283	69	211	10	8213	JUN,ENSBTAG00000009656,BOLA-DRA,BOLA-DMB,BOLA-DRB3,BOLA-DMA,BOLA-DQB,ENSBTAG00000027204,ENSBTAG00000037605,BOLA-DQA5
KEGG	Graft-versus-host disease	KEGG:05332	0.0011399479674223845	2.9431149714504192	56	211	9	8213	ENSBTAG00000009656,BOLA-DRA,BOLA-DMB,BOLA-DRB3,BOLA-DMA,BOLA-DQB,ENSBTAG00000027204,ENSBTAG00000037605,BOLA-DQA5
KEGG	Autoimmune thyroid disease	KEGG:05320	0.0015325598453843551	2.8145825575842744	58	211	9	8213	ENSBTAG00000009656,BOLA-DRA,BOLA-DMB,BOLA-DRB3,BOLA-DMA,BOLA-DQB,ENSBTAG00000027204,ENSBTAG00000037605,BOLA-DQA5
KEGG	Th17 cell differentiation	KEGG:04659	0.002913023482602291	2.5356560144030604	112	211	12	8213	JUN,FOS,ENSBTAG00000009656,BOLA-DRA,BOLA-DMB,BOLA-DRB3,CD3E,BOLA-DMA,BOLA-DQB,ENSBTAG00000027204,ENSBTAG00000037605,BOLA-DQA5
KEGG	Epstein-Barr virus infection	KEGG:05169	0.012406926551134352	1.9063357887829355	214	211	16	8213	CXCL10,JUN,ITGAL,ENSBTAG00000009656,BOLA-DRA,BOLA-DMB,BOLA-DRB3,CD3E,BOLA-DMA,ENTPD1,BOLA-DQB,ENSBTAG00000027204,OAS1Z,ENSBTAG00000037605,BOLA-DQA5,OAS1Y
KEGG	Influenza A	KEGG:05164	0.012803490359918023	1.892671621178981	171	211	14	8213	CXCL10,ENSBTAG00000009656,BOLA-DRA,BOLA-DMB,BOLA-DRB3,BOLA-DMA,RSAD2,CIITA,BOLA-DQB,MX1,OAS1Z,ENSBTAG00000037605,BOLA-DQA5,OAS1Y
KEGG	Hematopoietic cell lineage	KEGG:04640	0.026433090513976867	1.5778520568947816	101	211	10	8213	ENSBTAG00000009656,BOLA-DRA,BOLA-DMB,BOLA-DRB3,CD3E,BOLA-DMA,ANPEP,BOLA-DQB,ENSBTAG00000037605,BOLA-DQA5
KEGG	Complement and coagulation cascades	KEGG:04610	0.029745219307844812	1.5265828247273932	84	211	9	8213	C1S,CLU,C1QA,C1QC,C1QB,C7,CFI,ENSBTAG00000039995,CFD
KEGG	Hedgehog signaling pathway	KEGG:04340	0.04969988837721572	1.303644586663322	55	211	7	8213	GLI1,IHH,PTCH1,BOC,HHIP,SCUBE2,GAS1
REAC	Complement cascade	REAC:R-BTA-166658	0.00008249356124197572	4.083579947525299	53	251	11	8765	C1S,CLU,C1QA,C1QC,C1QB,C7,COLEC11,CFI,ENSBTAG00000039995,CFD,ENSBTAG00000048135
REAC	Phosphorylation of CD3 and TCR zeta chains	REAC:R-BTA-202427	0.0005041620108796655	3.297429881957681	30	251	8	8765	ENSBTAG00000009656,BOLA-DRA,BOLA-DRB3,CD3E,BOLA-DQB,PTPRC,ENSBTAG00000037605,BOLA-DQA5
REAC	Creation of C4 and C2 activators	REAC:R-BTA-166786	0.0012019681881827353	2.9201070264094207	16	251	6	8765	C1S,C1QA,C1QC,C1QB,COLEC11,ENSBTAG00000048135
REAC	Regulation of Complement cascade	REAC:R-BTA-977606	0.0012171090220949269	2.914670518258355	44	251	9	8765	C1S,CLU,C1QA,C1QC,C1QB,C7,CFI,ENSBTAG00000039995,ENSBTAG00000048135
REAC	Initial triggering of complement	REAC:R-BTA-166663	0.0012181964396288645	2.9142826741268295	24	251	7	8765	C1S,C1QA,C1QC,C1QB,COLEC11,CFD,ENSBTAG00000048135
REAC	Classical antibody-mediated complement activation	REAC:R-BTA-173623	0.001524650655698619	2.8168296551255287	10	251	5	8765	C1S,C1QA,C1QC,C1QB,ENSBTAG00000048135
REAC	Translocation of ZAP-70 to Immunological synapse	REAC:R-BTA-202430	0.0029037973871762876	2.5370336898662664	27	251	7	8765	ENSBTAG00000009656,BOLA-DRA,BOLA-DRB3,CD3E,BOLA-DQB,ENSBTAG00000037605,BOLA-DQA5
REAC	Generation of second messenger molecules	REAC:R-BTA-202433	0.0034536931381802297	2.461716252268076	38	251	8	8765	FYB1,ENSBTAG00000009656,BOLA-DRA,BOLA-DRB3,CD3E,BOLA-DQB,ENSBTAG00000037605,BOLA-DQA5
REAC	PD-1 signaling	REAC:R-BTA-389948	0.007795528258472242	2.108154449818808	31	251	7	8765	ENSBTAG00000009656,BOLA-DRA,BOLA-DRB3,CD3E,BOLA-DQB,ENSBTAG00000037605,BOLA-DQA5
REAC	Ligand-receptor interactions	REAC:R-BTA-5632681	0.007895094130755526	2.10264268766658	7	251	4	8765	IHH,PTCH1,HHIP,GAS1
REAC	Regulation of Insulin-like Growth Factor (IGF) transport and uptake by Insulin-like Growth Factor Binding Proteins (IGFBPs)	REAC:R-BTA-381426	0.009356067603148461	2.0289066488158274	116	251	13	8765	CST3,FAM20A,APOA1,HRC,SPARCL1,CHRDL1,PENK,TF,IGF1,CP,GAS6,GPC3,IGFBP6
REAC	Molecules associated with elastic fibres	REAC:R-BTA-2129379	0.012059488930910994	1.9186710967720089	33	251	7	8765	MFAP2,LTBP4,MFAP4,ITGA8,EMILIN3,FBLN5,ELN
REAC	Elastic fibre formation	REAC:R-BTA-1566948	0.04435123763464043	1.3530942565448734	40	251	7	8765	MFAP2,LTBP4,MFAP4,ITGA8,EMILIN3,FBLN5,ELN

## Sheet: Downregulated Pathways VTCvsVT
Supplementary Table S2, Sheet 2: Information about pathways enriched with downregulated DEGs in the comparison between Vitrified-thawed Tissue with Culture (VTC) compared to Vitrified-thawed Tissue (VT)
Source	Term_name	Term_id	adjusted_p_value	negative_log10_of_adjusted_p_value	term_size	query_size	intersection_size	effective_domain_size	intersections
KEGG	Staphylococcus aureus infection	KEGG:05150	1.900977123252069e-10	9.721023109491828	98	258	21	8213	FCGR3A,C1S,ENSBTAG00000006864,ITGAL,C1QA,C1R,ENSBTAG00000009656,BOLA-DRA,C1QC,C1QB,BOLA-DMB,ENSBTAG00000013919,BOLA-DMA,ITGB2,SELP,BOLA-DQB,ENSBTAG00000027204,C4A,ENSBTAG00000037605,BOLA-DQA5,ENSBTAG00000039995
KEGG	Systemic lupus erythematosus	KEGG:05322	5.203529120622452e-7	6.283702010643865	120	258	19	8213	MACROH2A2,FCGR3A,C1S,ENSBTAG00000006864,C1QA,C1R,ENSBTAG00000009656,BOLA-DRA,C1QC,C1QB,BOLA-DMB,ENSBTAG00000013919,BOLA-DMA,BOLA-DQB,ENSBTAG00000027204,C4A,ENSBTAG00000037605,BOLA-DQA5,H4C4
KEGG	Asthma	KEGG:05310	0.000005629537971759217	5.249527247164529	34	258	10	8213	ENSBTAG00000009656,BOLA-DRA,BOLA-DMB,ENSBTAG00000013919,BOLA-DMA,BOLA-DQB,FCER1G,ENSBTAG00000027204,ENSBTAG00000037605,BOLA-DQA5
KEGG	Rheumatoid arthritis	KEGG:05323	0.000005661508737009628	5.247067818132729	98	258	16	8213	ATP6V1C2,JUN,FOS,CXCL12,ITGAL,ENSBTAG00000009656,BOLA-DRA,BOLA-DMB,ENSBTAG00000013919,BOLA-DMA,ITGB2,BOLA-DQB,ENSBTAG00000027204,ENSBTAG00000037605,CXCL3,BOLA-DQA5
KEGG	Leishmaniasis	KEGG:05140	0.000006878020641411442	5.162536525164538	75	258	14	8213	FCGR3A,JUN,FOS,NCF2,ENSBTAG00000009656,BOLA-DRA,BOLA-DMB,ENSBTAG00000013919,BOLA-DMA,ITGB2,PTPN6,BOLA-DQB,ENSBTAG00000037605,BOLA-DQA5
KEGG	Viral myocarditis	KEGG:05416	0.000018316357833478118	4.737160880563266	69	258	13	8213	ITGAL,ENSBTAG00000009656,BOLA-DRA,BOLA-DMB,ENSBTAG00000013919,BOLA-DMA,ITGB2,LAMA1,BOLA-DQB,RAC3,ENSBTAG00000027204,ENSBTAG00000037605,BOLA-DQA5
KEGG	Cell adhesion molecules	KEGG:04514	0.00026116740914306917	3.583081019251571	160	258	18	8213	CADM3,SLITRK6,ITGAL,ENSBTAG00000009656,BOLA-DRA,BOLA-DMB,ENSBTAG00000013919,NTNG1,BOLA-DMA,ITGB2,SELP,BOLA-DQB,PTPRC,SPN,ENSBTAG00000027204,CDH3,ENSBTAG00000037605,BOLA-DQA5
KEGG	Phagosome	KEGG:04145	0.00026116740914306917	3.583081019251571	160	258	18	8213	ATP6V1C2,FCGR3A,MSR1,NCF2,C1R,CORO1A,ENSBTAG00000009656,BOLA-DRA,BOLA-DMB,THBS4,ENSBTAG00000013919,BOLA-DMA,COLEC11,ITGB2,BOLA-DQB,ENSBTAG00000037605,MRC1,BOLA-DQA5
KEGG	Pertussis	KEGG:05133	0.00029442224838566617	3.5310293750884685	74	258	12	8213	JUN,FOS,C1S,ENSBTAG00000006864,C1QA,C1R,C1QC,C1QB,SERPING1,ITGB2,IRF8,C4A
KEGG	Basal cell carcinoma	KEGG:05217	0.00030970408973094723	3.509053059622692	62	258	11	8213	FZD1,GLI1,LEF1,WNT2,PTCH1,WNT6,HHIP,FZD2,PTCH2,GADD45B,AXIN2
KEGG	Wnt signaling pathway	KEGG:04310	0.000444011694483593	3.3526055911853607	166	258	18	8213	FZD1,JUN,APCDD1,LEF1,WNT2,RSPO3,FRZB,NKD1,DKK2,WNT6,SFRP4,CTNND2,SFRP2,SFRP5,FZD2,RAC3,AXIN2,CSNK1B
KEGG	Antigen processing and presentation	KEGG:04612	0.0005211044075221875	3.283075253537384	78	258	12	8213	ENSBTAG00000009656,BOLA-DRA,BOLA-DMB,ENSBTAG00000013919,CD74,BOLA-DMA,CIITA,BOLA-DQB,HSPA1A,ENSBTAG00000027204,ENSBTAG00000037605,BOLA-DQA5
KEGG	Intestinal immune network for IgA production	KEGG:04672	0.0005899787117269521	3.2291636587753354	54	258	10	8213	CXCL12,ENSBTAG00000009656,BOLA-DRA,BOLA-DMB,ENSBTAG00000013919,BOLA-DMA,BOLA-DQB,ENSBTAG00000027204,ENSBTAG00000037605,BOLA-DQA5
KEGG	Th1 and Th2 cell differentiation	KEGG:04658	0.0007979180619103282	3.0980417039967167	95	258	13	8213	JUN,FOS,ENSBTAG00000009656,BOLA-DRA,PRKCQ,BOLA-DMB,ENSBTAG00000013919,CD3E,BOLA-DMA,BOLA-DQB,ENSBTAG00000027204,ENSBTAG00000037605,BOLA-DQA5
KEGG	Allograft rejection	KEGG:05330	0.00222986521349767	2.651721387536291	50	258	9	8213	ENSBTAG00000009656,BOLA-DRA,BOLA-DMB,ENSBTAG00000013919,BOLA-DMA,BOLA-DQB,ENSBTAG00000027204,ENSBTAG00000037605,BOLA-DQA5
KEGG	Type I diabetes mellitus	KEGG:04940	0.00424078753760975	2.372553485039711	54	258	9	8213	ENSBTAG00000009656,BOLA-DRA,BOLA-DMB,ENSBTAG00000013919,BOLA-DMA,BOLA-DQB,ENSBTAG00000027204,ENSBTAG00000037605,BOLA-DQA5
KEGG	Toxoplasmosis	KEGG:05145	0.004388651799445902	2.357668875199257	111	258	13	8213	GNAO1,ENSBTAG00000009656,BOLA-DRA,BOLA-DMB,ENSBTAG00000013919,BOLA-DMA,LAMC3,LAMA1,CIITA,BOLA-DQB,HSPA1A,ENSBTAG00000037605,BOLA-DQA5
KEGG	Th17 cell differentiation	KEGG:04659	0.004828057578691081	2.3162275592129027	112	258	13	8213	JUN,FOS,ENSBTAG00000009656,BOLA-DRA,PRKCQ,BOLA-DMB,ENSBTAG00000013919,CD3E,BOLA-DMA,BOLA-DQB,ENSBTAG00000027204,ENSBTAG00000037605,BOLA-DQA5
KEGG	Inflammatory bowel disease	KEGG:05321	0.005537113993660363	2.256716535489681	69	258	10	8213	JUN,ENSBTAG00000009656,BOLA-DRA,BOLA-DMB,ENSBTAG00000013919,BOLA-DMA,BOLA-DQB,ENSBTAG00000027204,ENSBTAG00000037605,BOLA-DQA5
KEGG	Graft-versus-host disease	KEGG:05332	0.005718903562737758	2.2426872268532168	56	258	9	8213	ENSBTAG00000009656,BOLA-DRA,BOLA-DMB,ENSBTAG00000013919,BOLA-DMA,BOLA-DQB,ENSBTAG00000027204,ENSBTAG00000037605,BOLA-DQA5
KEGG	Complement and coagulation cascades	KEGG:04610	0.006140587124722446	2.211790102338194	84	258	11	8213	C1S,ENSBTAG00000006864,C1QA,F13A1,C1R,C1QC,C1QB,SERPING1,ITGB2,C4A,ENSBTAG00000039995
KEGG	Ovarian steroidogenesis	KEGG:04913	0.007609591519290995	2.118638655408036	58	258	9	8213	HSD3B1,CYP11A1,IGF1,ENSBTAG00000014335,ADCY8,LHCGR,ADCY5,BMP6,STAR
KEGG	Autoimmune thyroid disease	KEGG:05320	0.007609591519290995	2.118638655408036	58	258	9	8213	ENSBTAG00000009656,BOLA-DRA,BOLA-DMB,ENSBTAG00000013919,BOLA-DMA,BOLA-DQB,ENSBTAG00000027204,ENSBTAG00000037605,BOLA-DQA5
KEGG	Epstein-Barr virus infection	KEGG:05169	0.013837551150517687	1.8589407607403918	214	258	18	8213	CXCL10,JUN,ITGAL,ENSBTAG00000009656,BOLA-DRA,BOLA-DMB,ENSBTAG00000013919,ISG15,CD3E,BOLA-DMA,ENTPD1,BOLA-DQB,GADD45B,ENSBTAG00000027204,OAS1Z,ENSBTAG00000037605,BOLA-DQA5,OAS1Y
KEGG	Breast cancer	KEGG:05224	0.020168260812407194	1.6953315510753202	146	258	14	8213	FZD1,JUN,FOS,ESR2,LEF1,ESR1,WNT2,IGF1,WNT6,SHC2,FZD2,GADD45B,AXIN2,CSNK1B
KEGG	Human T-cell leukemia virus 1 infection	KEGG:05166	0.0245694037684509	1.6096053825192502	224	258	18	8213	JUN,FOS,ITGAL,ENSBTAG00000009656,EGR1,BOLA-DRA,BOLA-DMB,ENSBTAG00000013919,ADCY8,CD3E,BOLA-DMA,ITGB2,ADCY5,BOLA-DQB,SPI1,ENSBTAG00000027204,ENSBTAG00000037605,BOLA-DQA5
KEGG	Hedgehog signaling pathway	KEGG:04340	0.030569835390793235	1.5147068998104711	55	258	8	8213	GLI1,IHH,PTCH1,BOC,HHIP,SCUBE2,PTCH2,CSNK1B
REAC	Initial triggering of complement	REAC:R-BTA-166663	0.000014266903317141225	4.845670281841338	24	294	9	8765	C1S,ENSBTAG00000006864,C1QA,C1R,C1QC,C1QB,COLEC11,C4A,ENSBTAG00000048135
REAC	Classical antibody-mediated complement activation	REAC:R-BTA-173623	0.00009066832428150743	4.042544410761958	10	294	6	8765	C1S,C1QA,C1R,C1QC,C1QB,ENSBTAG00000048135
REAC	Phosphorylation of CD3 and TCR zeta chains	REAC:R-BTA-202427	0.00013069546426637023	3.883739484173608	30	294	9	8765	ENSBTAG00000000432,ENSBTAG00000009656,BOLA-DRA,ENSBTAG00000013919,CD3E,BOLA-DQB,PTPRC,ENSBTAG00000037605,BOLA-DQA5
REAC	Creation of C4 and C2 activators	REAC:R-BTA-166786	0.00014017897363426476	3.8533171241684756	16	294	7	8765	C1S,C1QA,C1R,C1QC,C1QB,COLEC11,ENSBTAG00000048135
REAC	PD-1 signaling	REAC:R-BTA-389948	0.0001787915061044482	3.7476531171932903	31	294	9	8765	ENSBTAG00000000432,ENSBTAG00000009656,BOLA-DRA,ENSBTAG00000013919,CD3E,PTPN6,BOLA-DQB,ENSBTAG00000037605,BOLA-DQA5
REAC	Complement cascade	REAC:R-BTA-166658	0.0003887412027175121	3.4103394260151907	53	294	11	8765	C1S,ENSBTAG00000006864,C1QA,C1R,C1QC,C1QB,COLEC11,SERPING1,C4A,ENSBTAG00000039995,ENSBTAG00000048135
REAC	Regulation of Complement cascade	REAC:R-BTA-977606	0.0004985429015836523	3.302297462990546	44	294	10	8765	C1S,ENSBTAG00000006864,C1QA,C1R,C1QC,C1QB,SERPING1,C4A,ENSBTAG00000039995,ENSBTAG00000048135
REAC	Translocation of ZAP-70 to Immunological synapse	REAC:R-BTA-202430	0.0006624831291004234	3.1788251770619236	27	294	8	8765	ENSBTAG00000000432,ENSBTAG00000009656,BOLA-DRA,ENSBTAG00000013919,CD3E,BOLA-DQB,ENSBTAG00000037605,BOLA-DQA5
REAC	Generation of second messenger molecules	REAC:R-BTA-202433	0.0011754179201637013	2.9298076924127687	38	294	9	8765	ENSBTAG00000000432,FYB1,ENSBTAG00000009656,BOLA-DRA,ENSBTAG00000013919,CD3E,BOLA-DQB,ENSBTAG00000037605,BOLA-DQA5
REAC	Regulation of Insulin-like Growth Factor (IGF) transport and uptake by Insulin-like Growth Factor Binding Proteins (IGFBPs)	REAC:R-BTA-381426	0.011139036176188567	1.9531523855960085	116	294	14	8765	CST3,FAM20A,APOA1,HRC,CHRDL1,PENK,ENSBTAG00000006864,CCN1,IGF1,CP,IGF2,GPC3,IGFBP6,C4A
REAC	Heme degradation	REAC:R-BTA-189483	0.04721306640103119	1.3259377920322104	16	294	5	8765	GSTA2,SLCO2B1,GSTA1,ENSBTAG00000025485,GSTA5

## Sheet: Upregulated Pathways FTCvsFT
Supplementary Table S2, Sheet 3: Information about pathways enriched with upregulated DEGs in the comparison between Fresh Tissue with Culture (FTC) compared to Fresh Tissue (FT)
gProfiler_btaurus_07-12-2023_18-03-13__intersections
source	term_name	term_id	highlighted	adjusted_p_value	negative_log10_of_adjusted_p_value	term_size	query_size	intersection_size	effective_domain_size	intersections
KEGG	HIF-1 signaling pathway	KEGG:04066	FALSE	3.1379966083228873e-9	8.503347530152348	105	248	20	8213	PGK1,VEGFA,EGLN3,PFKFB3,LDHA,SLC2A1,PFKL,ANGPT2,ENO2,ALDOA,HK2,ENO1,SERPINE1,GAPDH,IL6,HMOX1,PDK1,MKNK2,HIF1A,EIF4EBP1
KEGG	Glycolysis / Gluconeogenesis	KEGG:00010	FALSE	1.5245489651570195e-7	6.81685862249178	59	248	14	8213	PGK1,PKM,GPI,LDHA,PFKL,ENO2,PCK2,PGAM1,ALDOA,HK2,ENO1,GAPDH,FBP2,TPI1
KEGG	Biosynthesis of amino acids	KEGG:01230	FALSE	2.2219497785769652e-7	6.653265761386773	71	248	15	8213	PGK1,PKM,ARG2,PFKL,ENO2,PGAM1,ALDOA,PSPH,ENO1,BCAT1,PSAT1,GAPDH,TPI1,SHMT2,PHGDH
KEGG	Carbon metabolism	KEGG:01200	FALSE	0.0000020914621186970935	5.679549997107643	108	248	17	8213	PGK1,PKM,GPI,PGP,PFKL,ENO2,PGAM1,ALDOA,PSPH,HK2,ENO1,PSAT1,GAPDH,FBP2,TPI1,SHMT2,PHGDH
KEGG	IL-17 signaling pathway	KEGG:04657	FALSE	0.00003896840266149732	4.409287395837157	89	248	14	8213	FOSL1,CXCL5,PTGS2,IL6,MMP13,ENSBTAG00000015818,CASP3,CXCL8,MMP9,CXCL2,GRO1,MMP3,CCL2,MMP1
KEGG	Central carbon metabolism in cancer	KEGG:05230	FALSE	0.00004538133032316867	4.343122777213908	65	248	12	8213	PKM,KIT,LDHA,SLC2A1,PFKL,PGAM1,HK2,SLC1A5,FGFR1,PDK1,SLC16A3,HIF1A
KEGG	Rheumatoid arthritis	KEGG:05323	FALSE	0.00013071069202852273	3.883688886030276	98	248	14	8213	CSF1,CTSL,VEGFA,CXCL5,IL6,ENSBTAG00000015818,CXCL8,TGFB1,CTSK,CXCL2,GRO1,MMP3,CCL2,MMP1
KEGG	Pathways in cancer	KEGG:05200	FALSE	0.00047557515751014273	3.3227808395833014	515	248	35	8213	LAMC2,CXCR4,IL4R,CKS2,KIT,BMP2,EDNRB,VEGFA,EGLN3,EPOR,FN1,SLC2A1,DLL4,PGF,TXNRD1,PTGS2,IL6,FGFR1,HMOX1,ENSBTAG00000015818,CASP3,CDH1,CCND1,ITGA2,IL13RA1,PAX8,CXCL8,TGFB1,MMP9,HIF1A,FZD5,BDKRB2,BIRC3,FGF23,MMP1
KEGG	Bladder cancer	KEGG:05219	FALSE	0.0021766638734054154	2.6622086307640647	40	248	8	8213	VEGFA,ENSBTAG00000015818,CDH1,CCND1,CXCL8,MMP9,HBEGF,MMP1
KEGG	Proteoglycans in cancer	KEGG:05205	FALSE	0.0031879533105823427	2.4964880477228935	199	248	18	8213	CTSL,VEGFA,PLAU,FN1,SDC1,CD44,PLAUR,ITGA5,FGFR1,CASP3,GPC1,CCND1,ITGA2,TGFB1,MMP9,HIF1A,FZD5,HBEGF
KEGG	Fructose and mannose metabolism	KEGG:00051	FALSE	0.0048593952605543635	2.3134177742244724	33	248	7	8213	MPI,PFKFB3,PFKL,ALDOA,HK2,FBP2,TPI1
KEGG	Cytokine-cytokine receptor interaction	KEGG:04060	FALSE	0.0068237130517138705	2.1659792442493053	291	248	22	8213	CSF1,CXCR4,IL4R,IL36A,BMP2,LIF,EPOR,CXCL5,XCL1,TNFRSF12A,IL1RAP,IL6,GDF15,IL33,IL13RA1,CXCL8,TGFB1,TNFRSF6B,CXCL2,GRO1,CCL2,TNFSF18
KEGG	TNF signaling pathway	KEGG:04668	FALSE	0.007235794859908696	2.140513754204783	121	248	13	8213	CSF1,LIF,CXCL5,MAP2K3,PTGS2,IL6,CASP3,MMP9,BIRC3,CXCL2,GRO1,MMP3,CCL2
KEGG	PI3K-Akt signaling pathway	KEGG:04151	FALSE	0.037755514296274696	1.4230196095036793	350	248	23	8213	DDIT4,CSF1,IBSP,LAMC2,IL4R,KIT,SPP1,VEGFA,EPOR,FN1,ITGA11,ANGPT2,PCK2,PGF,ITGA5,IL6,FGFR1,CCND1,ITGA2,PIK3CG,EIF4EBP1,FGF23,GYS1
KEGG	Metabolic pathways	KEGG:01100	FALSE	0.04466971434645313	1.3499868247423052	1537	248	68	8213	PLPP2,PGK1,ST3GAL1,PKM,ARG2,RDH11,GFPT2,HSD3B7,ODC1,MTHFD2,GALE,XYLT1,MPI,GPI,ENTPD4,COX6B2,PLOD2,MIF,RRM2,PFKFB3,UPP1,SPHK1,PDE4B,LDHA,LTC4S,MTHFD1L,PGP,DOT1L,CHAC1,PFKL,ENO2,CA9,PCK2,CYP26B1,PGAM1,ALDOA,PSPH,HK2,PLA2G4A,ENO1,BCAT1,PSAT1,PTGS2,GAPDH,HSD11B1,HMOX1,AMPD3,ST3GAL4,SGMS2,CYP27B1,RIMKLA,CA2,ACSL4,PTGES,FBP2,TPI1,TBXAS1,PIK3CG,DGKK,SHMT2,NDUFA4L2,P4HA1,GBE1,PHGDH,GYS1,GCH1,ST6GALNAC4,R…
REAC	Extracellular matrix organization	REAC:R-BTA-1474244	FALSE	2.401068339095149e-8	7.619595478897762	225	274	29	8765	IBSP,ADAMTS5,BMP1,BMP2,SPP1,P4HB,LOXL2,PLOD2,FN1,ITGA11,MMP19,COL15A1,COL5A3,SDC1,CD44,PECAM1,ITGA5,SERPINE1,MMP13,CDH1,ITGA2,TGFB1,MMP9,LOXL4,CTSK,ADAM8,P4HA1,MMP3,MMP1
REAC	Glycolysis	REAC:R-BTA-70171	FALSE	3.383345677846734e-8	7.47065362789577	32	274	12	8765	PGK1,PKM,GPI,PFKFB3,PFKL,ENO2,PGAM1,ALDOA,HK2,ENO1,GAPDH,TPI1
REAC	Metabolism of carbohydrates	REAC:R-BTA-71387	FALSE	6.284073521318073e-8	7.201758742518767	234	274	29	8765	PGK1,ST3GAL1,PKM,CHST15,CHST1,GALE,XYLT1,GPI,CEMIP,PFKFB3,SLC2A1,PFKL,SDC1,ENO2,CD44,PCK2,PGAM1,ALDOA,HK2,ENO1,GAPDH,PPP1R3C,GPC1,ST3GAL4,FBP2,TPI1,HAS2,GBE1,GYS1
REAC	Glucose metabolism	REAC:R-BTA-70326	FALSE	1.4235436045784803e-7	6.8466292254346355	52	274	14	8765	PGK1,PKM,GPI,PFKFB3,PFKL,ENO2,PCK2,PGAM1,ALDOA,HK2,ENO1,GAPDH,FBP2,TPI1
REAC	Gluconeogenesis	REAC:R-BTA-70263	FALSE	0.000014156690065945358	4.849038275892683	33	274	10	8765	PGK1,GPI,ENO2,PCK2,PGAM1,ALDOA,ENO1,GAPDH,FBP2,TPI1
REAC	Degradation of the extracellular matrix	REAC:R-BTA-1474228	FALSE	0.0008179146001961769	3.087292039360135	99	274	14	8765	ADAMTS5,SPP1,FN1,MMP19,COL15A1,COL5A3,CD44,MMP13,CDH1,MMP9,CTSK,ADAM8,MMP3,MMP1
REAC	Regulation of Insulin-like Growth Factor (IGF) transport and uptake by Insulin-like Growth Factor Binding Proteins (IGFBPs)	REAC:R-BTA-381426	FALSE	0.005412864473367487	2.2665728465844404	116	274	14	8765	CSF1,STC2,IGFBP3,PAPPA,SPP1,IGFBP2,P4HB,FN1,VGF,IL6,PRSS23,SCG2,FGF23,IGFBP1
REAC	Integrin cell surface interactions	REAC:R-BTA-216083	FALSE	0.012966519425069989	1.8871765850065008	66	274	10	8765	IBSP,SPP1,FN1,ITGA11,COL5A3,CD44,PECAM1,ITGA5,CDH1,ITGA2

## Sheet: Upregulated Pathways VTCvsVT
Supplementary Table S2, Sheet 4: Information about pathways enriched with upregulated DEGs in the comparison between Vitrified-thawed Tissue with Culture (VTC) compared to Vitrified-thawed Tissue (VT)
source	term_name	term_id	adjusted_p_value	negative_log10_of_adjusted_p_value	term_size	query_size	intersection_size	effective_domain_size	intersections
KEGG	HIF-1 signaling pathway	KEGG:04066	3.055836219787725e-8	7.514869925864838	105	251	19	8213	PGK1,VEGFA,EGLN3,CDKN1A,PFKFB3,LDHA,SLC2A1,PFKL,ANGPT2,ENO2,ALDOA,HK2,ENO1,SERPINE1,GAPDH,IL6,FLT1,MKNK2,HIF1A
KEGG	Pathways in cancer	KEGG:05200	0.000001095364168614346	5.960441469749744	515	251	41	8213	CXCR4,IL4R,ETS1,KIT,PDGFRB,RUNX1,BMP2,EDNRB,VEGFA,CBL,EGLN3,EPOR,CDKN1A,CSF2RB,SLC2A1,DLL4,FZD6,LAMC1,PGF,TXNRD1,IL6,HEY1,CASP8,ENSBTAG00000015818,CCND1,IL6ST,ITGA2,IL13RA1,PAX8,ITGAV,TGFB1,BCR,MMP9,HIF1A,FZD5,IFNAR1,NOTCH1,BCL2L11,NOTCH4,FGF23,MMP1
KEGG	Glycolysis / Gluconeogenesis	KEGG:00010	0.000016580427578920428	4.780404273980478	59	251	12	8213	PGK1,PKM,PGM2,LDHA,PFKL,ENO2,PGAM1,ALDOA,HK2,ENO1,GAPDH,FBP2
KEGG	Central carbon metabolism in cancer	KEGG:05230	0.0003766648763809165	3.424044875430234	65	251	11	8213	PKM,KIT,PDGFRB,LDHA,SLC2A1,PFKL,PGAM1,HK2,SLC1A5,SLC16A3,HIF1A
KEGG	Cytokine-cytokine receptor interaction	KEGG:04060	0.0027241451516651603	2.5647697554641957	291	251	23	8213	CSF1,CXCR4,IL4R,IL36A,TNFSF4,BMP2,GDF11,EPOR,CSF2RB,XCL1,IL17RA,IL1RAP,IL6,GDF15,IL6ST,IL33,ACKR3,IL13RA1,TNFRSF21,TGFB1,IFNAR1,TNFRSF6B,TNFSF18
KEGG	Biosynthesis of amino acids	KEGG:01230	0.005524389067514153	2.257715742851498	71	251	10	8213	PGK1,PKM,PFKL,ENO2,PGAM1,ALDOA,PSPH,ENO1,BCAT1,GAPDH
KEGG	PI3K-Akt signaling pathway	KEGG:04151	0.006569756965393409	2.182450695971544	350	251	25	8213	DDIT4,CSF1,IBSP,IL4R,KIT,PDGFRB,SPP1,VEGFA,EPOR,CDKN1A,ANGPT2,LAMC1,VWF,PGF,ITGA5,IL6,PIK3R6,FLT1,CCND1,ITGA2,ITGAV,PIK3CG,IFNAR1,BCL2L11,FGF23
KEGG	Proteoglycans in cancer	KEGG:05205	0.012377498715383586	1.9073671100703502	199	251	17	8213	CTSL,VEGFA,PLAU,CBL,CDKN1A,FZD6,SDC1,PLAUR,ITGA5,GPC1,CCND1,ITGA2,ITGAV,TGFB1,MMP9,HIF1A,FZD5
KEGG	Carbon metabolism	KEGG:01200	0.04555897647102822	1.3414260413527637	108	251	11	8213	PGK1,PKM,PFKL,ENO2,PGAM1,ALDOA,PSPH,HK2,ENO1,GAPDH,FBP2
REAC	Extracellular matrix organization	REAC:R-BTA-1474244	9.041913762923406e-7	6.043739639357144	225	279	27	8765	IBSP,ADAMTS5,FURIN,BMP2,SPP1,MMP11,LOXL2,PLOD2,MMP19,COL5A3,SDC1,PECAM1,VWF,ADAMTS4,ITGA5,SERPINE1,MMP14,MMP13,ITGA2,ITGAV,TGFB1,MMP9,LOXL4,CTSK,ADAMTS14,MMP3,MMP1
REAC	Metabolism of carbohydrates	REAC:R-BTA-71387	0.000009258071137627976	5.033479486486823	234	279	26	8765	PGK1,ST3GAL1,PKM,NDST1,FUT11,CHST15,CHST1,XYLT1,PGM2,CEMIP,PFKFB3,SLC2A1,PFKL,IDS,SDC1,ENO2,PGAM1,ALDOA,HK2,ENO1,GAPDH,GPC1,HS2ST1,FBP2,HAS2,GBE1
REAC	Glycolysis	REAC:R-BTA-70171	0.000012628006498443597	4.898665203289365	32	279	10	8765	PGK1,PKM,PFKFB3,PFKL,ENO2,PGAM1,ALDOA,HK2,ENO1,GAPDH
REAC	Glucose metabolism	REAC:R-BTA-70326	0.00021124547547477453	3.675212584141024	52	279	11	8765	PGK1,PKM,PFKFB3,PFKL,ENO2,PGAM1,ALDOA,HK2,ENO1,GAPDH,FBP2
REAC	Activation of Matrix Metalloproteinases	REAC:R-BTA-1592389	0.001590336991223858	2.798510839250753	31	279	8	8765	FURIN,MMP11,MMP14,MMP13,MMP9,CTSK,MMP3,MMP1
REAC	Degradation of the extracellular matrix	REAC:R-BTA-1474228	0.005555083825941807	2.255309383191288	99	279	13	8765	ADAMTS5,FURIN,SPP1,MMP11,MMP19,COL5A3,ADAMTS4,MMP14,MMP13,MMP9,CTSK,MMP3,MMP1
REAC	Collagen degradation	REAC:R-BTA-1442490	0.020973520471643664	1.6783286657156664	43	279	8	8765	MMP11,COL5A3,MMP14,MMP13,MMP9,CTSK,MMP3,MMP1
REAC	Gluconeogenesis	REAC:R-BTA-70263	0.025768185955710225	1.5889161540977321	33	279	7	8765	PGK1,ENO2,PGAM1,ALDOA,ENO1,GAPDH,FBP2
