# Supplementary material for: Investigating the impact of vitrification on bovine ovarian tissue morphology, follicle survival, and transcriptomic signature
Source: J Assist Reprod Genet. 2024 Feb 15;41(4):1035–55. doi: 10.1007/s10815-024-03038-4 (PMC11052753; doi:10.1007/s10815-024-03038-4)
Supplement: Supplementary file 3 — Supplementary file3 (XLSX 24 KB) [file 10815_2024_3038_MOESM3_ESM.xlsx]

## Sheet: WNT DEGs in VT vs FT
Supplementary Table 3, Sheet 1: Information on DEGs included in the WNT signaling for the comparison between Vitrified Tissue (VT) and Fresh Tissue (FT)
Negative log2FoldChange represents dowregulated DEGs in VT compared to FT
Positive log2FoldChange represents upegulated DEGs in VT compared to FT
Ensembl	Symbol	Description	baseMean	log2FoldChange	lfcSE	stat	pvalue	padj
ENSBTAG00000002107	FZD1	frizzled class receptor 1 [Source:VGNC Symbol;Acc:VGNC:29165]	340.047	-0.629495	0.13654	-4.61034	4.02006e-06	9.18551e-06
ENSBTAG00000004037	JUN	Jun proto-onco, AP-1 transcription factor subunit [Source:VGNC Symbol;Acc:VGNC:30386]	1250.7	0.0435946	0.131194	0.332292	0.739669	0.776473
ENSBTAG00000005154	APCDD1	APC down-regulated 1 [Source:VGNC Symbol;Acc:VGNC:26007]	88.2311	0.0211731	0.1267	0.167113	0.867281	0.888258
ENSBTAG00000006844	LEF1	lymphoid enhancer binding factor 1 [Source:VGNC Symbol;Acc:VGNC:30833]	29.5642	0.203454	0.0902842	2.25349	0.0242284	0.0350213
ENSBTAG00000008097	WNT2	Wnt family member 2 [Source:VGNC Symbol;Acc:VGNC:36957]	14.1345	-1.05834	0.497702	-2.12645	0.0334657	0.047258
ENSBTAG00000008121	RSPO3	R-spondin 3 [Source:VGNC Symbol;Acc:VGNC:106906]	192.241	-0.909951	0.187522	-4.8525	1.21918e-06	2.94046e-06
ENSBTAG00000008338	PLC/ PLCB1	phospholipase C beta 1 [Source:VGNC Symbol;Acc:VGNC:32980]	73.0748	-0.776424	0.0867673	-8.94835	3.60843e-19	2.75148e-18
ENSBTAG00000010820	WNT11	Wnt family member 11 [Source:VGNC Symbol;Acc:VGNC:36955]	7.4278	0.843841	0.25605	3.29561	0.00098209	0.00172179
ENSBTAG00000010977	FRZB	frizzled related protein [Source:VGNC Symbol;Acc:VGNC:29124]	179.41	-0.559057	0.186287	-3.00106	0.00269042	0.00448252
ENSBTAG00000012295	NKD1	NKD inhibitor of WNT signaling pathway 1 [Source:VGNC Symbol;Acc:VGNC:32093]	38.909	-0.387534	0.185913	-2.0845	0.037115	0.0520116
ENSBTAG00000013990	WNT6	Wnt family member 6 [Source:VGNC Symbol;Acc:VGNC:36962]	12.2587	0.341897	0.221966	1.54031	0.123484	0.157787
ENSBTAG00000015366	SFRP4	secreted frizzled related protein 4 [Source:VGNC Symbol;Acc:VGNC:34522]	409.034	-0.566598	0.247112	-2.29288	0.0218548	0.0318331
ENSBTAG00000017222	CTNND2	catenin delta 2 [Source:VGNC Symbol;Acc:VGNC:27806]	12.3411	-0.551256	0.193512	-2.84868	0.00439005	0.00708495
ENSBTAG00000017514	CCND1	cyclin D1 [Source:VGNC Symbol;Acc:VGNC:26962]	53.2095	0.599136	0.262386	2.28342	0.0224059	0.0325722
ENSBTAG00000018563	SFRP2	secreted frizzled related protein 2 [Source:VGNC Symbol;Acc:VGNC:34521]	45.9805	-0.0356414	0.334896	-0.106425	0.915245	0.929332
ENSBTAG00000018566	SFRP5	secreted frizzled related protein 5 [Source:VGNC Symbol;Acc:VGNC:34523]	10.5233	0.0587476	0.190446	0.308474	0.757721	0.792845
ENSBTAG00000020221	WNT5/ WNT5A	Wnt family member 5A [Source:VGNC Symbol;Acc:VGNC:36960]	62.1518	-2.15798	0.224227	-9.62406	6.32846e-22	6.19411e-21
ENSBTAG00000020590	FZD2	frizzled class receptor 2 [Source:VGNC Symbol;Acc:VGNC:29167]	11.075	-0.0671608	0.21317	-0.315057	0.752718	0.788232
ENSBTAG00000022927	RAC3	Rac family small GTPase 3 [Source:VGNC Symbol;Acc:VGNC:55865]	16.7344	0.457302	0.130667	3.49975	0.000465687	0.000846131
ENSBTAG00000030162	AXIN2	axin 2 [Source:VGNC Symbol;Acc:VGNC:26365]	41.6863	-0.325242	0.105644	-3.07867	0.00207925	0.00350981
ENSBTAG00000039794	CSNK1B	casein kinase I beta [Source:NCBI gene (formerly Entrezgene);Acc:785423]	19.1572	0.701078	0.14574	4.81047	1.50573e-06	3.59813e-06
ENSBTAG00000048057	GSK3B	glycogen synthase kinase 3 beta [Source:VGNC Symbol;Acc:VGNC:106762]	45.8649	-0.72833	0.0878419	-8.29138	1.11942e-16	6.78874e-16

## Sheet: WNT DEGs in VTC vs FTC
Supplementary Table 3, Sheet 2: Information on DEGs included in the WNT signaling for the comparison between Vitrified Tissue with Culture (VTC) and Fresh Tissue with Culture (FTC)
Negative log2FoldChange represents dowregulated DEGs in VTC compared to FTC
Positive log2FoldChange represents upegulated DEGs in VTC compared to FTC
Ensembl	Symbol	Description	baseMean	log2FoldChange	lfcSE	stat	pvalue	padj
ENSBTAG00000002107	FZD1	frizzled class receptor 1 [Source:VGNC Symbol;Acc:VGNC:29165]	340.047	-1.19419	0.150679	-7.92539	2.27434e-15	1.36046e-13
ENSBTAG00000004037	JUN	Jun proto-onco, AP-1 transcription factor subunit [Source:VGNC Symbol;Acc:VGNC:30386]	1250.7	-0.0838709	0.143461	-0.584625	0.5588	0.670931
ENSBTAG00000005154	APCDD1	APC down-regulated 1 [Source:VGNC Symbol;Acc:VGNC:26007]	88.2311	-0.00767933	0.155541	-0.0493717	0.960623	0.975043
ENSBTAG00000006844	LEF1	lymphoid enhancer binding factor 1 [Source:VGNC Symbol;Acc:VGNC:30833]	29.5642	-0.403222	0.142738	-2.82491	0.00472934	0.0138076
ENSBTAG00000008097	WNT2	Wnt family member 2 [Source:VGNC Symbol;Acc:VGNC:36957]	14.1345	-4.0419	0.674916	-5.98875	2.11459e-09	3.42146e-08
ENSBTAG00000008121	RSPO3	R-spondin 3 [Source:VGNC Symbol;Acc:VGNC:106906]	192.241	0.335106	0.2115	1.58443	0.113097	0.193375
ENSBTAG00000008338	PLC/ PLCB1	phospholipase C beta 1 [Source:VGNC Symbol;Acc:VGNC:32980]	73.0748	0.181335	0.0895071	2.02593	0.0427715	0.087305
ENSBTAG00000010820	WNT11	Wnt family member 11 [Source:VGNC Symbol;Acc:VGNC:36955]	7.4278	-0.398299	0.278849	-1.42837	0.153186	0.246674
ENSBTAG00000010977	FRZB	frizzled related protein [Source:VGNC Symbol;Acc:VGNC:29124]	179.41	0.0882202	0.237017	0.37221	0.709736	0.794824
ENSBTAG00000012295	NKD1	NKD inhibitor of WNT signaling pathway 1 [Source:VGNC Symbol;Acc:VGNC:32093]	38.909	-0.00875612	0.243899	-0.0359005	0.971362	0.982045
ENSBTAG00000013990	WNT6	Wnt family member 6 [Source:VGNC Symbol;Acc:VGNC:36962]	12.2587	-1.69995	0.326084	-5.21322	1.85595e-07	1.87812e-06
ENSBTAG00000015366	SFRP4	secreted frizzled related protein 4 [Source:VGNC Symbol;Acc:VGNC:34522]	409.034	-2.05014	0.269627	-7.60361	2.87975e-14	1.35382e-12
ENSBTAG00000017222	CTNND2	catenin delta 2 [Source:VGNC Symbol;Acc:VGNC:27806]	12.3411	-2.2457	0.274277	-8.1877	2.66261e-16	1.93867e-14
ENSBTAG00000017514	CCND1	cyclin D1 [Source:VGNC Symbol;Acc:VGNC:26962]	53.2095	1.38205	0.266331	5.1892	2.11199e-07	2.09636e-06
ENSBTAG00000018563	SFRP2	secreted frizzled related protein 2 [Source:VGNC Symbol;Acc:VGNC:34521]	45.9805	-0.823241	0.402451	-2.04557	0.0407989	0.0840254
ENSBTAG00000018566	SFRP5	secreted frizzled related protein 5 [Source:VGNC Symbol;Acc:VGNC:34523]	10.5233	-1.68023	0.527284	-3.18657	0.00143971	0.00501944
ENSBTAG00000020221	WNT5/ WNT5A	Wnt family member 5A [Source:VGNC Symbol;Acc:VGNC:36960]	62.1518	-0.329548	0.237834	-1.38562	0.165862	0.262605
ENSBTAG00000020590	FZD2	frizzled class receptor 2 [Source:VGNC Symbol;Acc:VGNC:29167]	11.075	-1.40121	0.270307	-5.18377	2.17445e-07	2.153e-06
ENSBTAG00000022927	RAC3	Rac family small GTPase 3 [Source:VGNC Symbol;Acc:VGNC:55865]	16.7344	-0.28275	0.188766	-1.49789	0.134162	0.221642
ENSBTAG00000030162	AXIN2	axin 2 [Source:VGNC Symbol;Acc:VGNC:26365]	41.6863	-0.639011	0.150337	-4.25053	2.13266e-05	0.000125758
ENSBTAG00000039794	CSNK1B	casein kinase I beta [Source:NCBI gene (formerly Entrezgene);Acc:785423]	19.1572	-0.359463	0.202633	-1.77396	0.0760694	0.139793
ENSBTAG00000048057	GSK3B	glycogen synthase kinase 3 beta [Source:VGNC Symbol;Acc:VGNC:106762]	45.8649	0.0433868	0.0802584	0.54059	0.58879	0.696804

## Sheet: WNT DEGs in FTC vs FT
Supplementary Table 3, Sheet 3: Information on DEGs included in the WNT signaling for the comparison between Fresh Tissue with Culture (FTC) and Fresh Tissue (FT)
Negative log2FoldChange represents dowregulated DEGs in FTC compared to FT
Positive log2FoldChange represents upegulated DEGs in FTC compared to FT
Ensembl	Symbol	Description	baseMean	log2FoldChange	lfcSE	stat	pvalue	padj
ENSBTAG00000002107	FZD1	frizzled class receptor 1 [Source:VGNC Symbol;Acc:VGNC:29165]	340.047	-1.57572	0.142786	-11.0355	2.57602e-28	1.47886e-27
ENSBTAG00000004037	JUN	Jun proto-onco, AP-1 transcription factor subunit [Source:VGNC Symbol;Acc:VGNC:30386]	1250.7	-2.80693	0.13745	-20.4214	1.07968e-92	4.70528e-91
ENSBTAG00000005154	APCDD1	APC down-regulated 1 [Source:VGNC Symbol;Acc:VGNC:26007]	88.2311	-2.51151	0.142007	-17.6859	5.38889e-70	1.33781e-68
ENSBTAG00000006844	LEF1	lymphoid enhancer binding factor 1 [Source:VGNC Symbol;Acc:VGNC:30833]	29.5642	-1.69557	0.116025	-14.6139	2.29154e-48	2.88947e-47
ENSBTAG00000008097	WNT2	Wnt family member 2 [Source:VGNC Symbol;Acc:VGNC:36957]	14.1345	-1.96648	0.522767	-3.76167	0.000168779	0.000271397
ENSBTAG00000008121	RSPO3	R-spondin 3 [Source:VGNC Symbol;Acc:VGNC:106906]	192.241	-3.60671	0.200372	-18.0001	1.94635e-72	5.23455e-71
ENSBTAG00000008338	PLC/ PLCB1	phospholipase C beta 1 [Source:VGNC Symbol;Acc:VGNC:32980]	73.0748	-0.15705	0.0867318	-1.81075	0.0701791	0.0865213
ENSBTAG00000010820	WNT11	Wnt family member 11 [Source:VGNC Symbol;Acc:VGNC:36955]	7.4278	0.41349	0.270094	1.53092	0.12579	0.149936
ENSBTAG00000010977	FRZB	frizzled related protein [Source:VGNC Symbol;Acc:VGNC:29124]	179.41	-5.2833	0.213933	-24.6961	1.17924e-134	1.28012e-132
ENSBTAG00000012295	NKD1	NKD inhibitor of WNT signaling pathway 1 [Source:VGNC Symbol;Acc:VGNC:32093]	38.909	-3.29322	0.216792	-15.1907	4.07479e-52	5.85524e-51
ENSBTAG00000013990	WNT6	Wnt family member 6 [Source:VGNC Symbol;Acc:VGNC:36962]	12.2587	-1.50589	0.251433	-5.98923	2.10835e-09	4.83592e-09
ENSBTAG00000015366	SFRP4	secreted frizzled related protein 4 [Source:VGNC Symbol;Acc:VGNC:34522]	409.034	-1.63554	0.257546	-6.35046	2.14674e-10	5.22294e-10
ENSBTAG00000017222	CTNND2	catenin delta 2 [Source:VGNC Symbol;Acc:VGNC:27806]	12.3411	-0.865594	0.204626	-4.23013	2.33557e-05	4.01743e-05
ENSBTAG00000017514	CCND1	cyclin D1 [Source:VGNC Symbol;Acc:VGNC:26962]	53.2095	2.07997	0.267119	7.78669	6.87881e-15	2.13795e-14
ENSBTAG00000018563	SFRP2	secreted frizzled related protein 2 [Source:VGNC Symbol;Acc:VGNC:34521]	45.9805	-3.56995	0.364227	-9.80145	1.10984e-22	5.05054e-22
ENSBTAG00000018566	SFRP5	secreted frizzled related protein 5 [Source:VGNC Symbol;Acc:VGNC:34523]	10.5233	-3.97998	0.325997	-12.2086	2.79577e-34	2.05695e-33
ENSBTAG00000020221	WNT5/ WNT5A	Wnt family member 5A [Source:VGNC Symbol;Acc:VGNC:36960]	62.1518	-0.546085	0.227983	-2.39529	0.0166073	0.0221029
ENSBTAG00000020590	FZD2	frizzled class receptor 2 [Source:VGNC Symbol;Acc:VGNC:29167]	11.075	-0.70472	0.228334	-3.08636	0.00202624	0.00296184
ENSBTAG00000022927	RAC3	Rac family small GTPase 3 [Source:VGNC Symbol;Acc:VGNC:55865]	16.7344	-1.3892	0.160877	-8.6352	5.86233e-18	2.13617e-17
ENSBTAG00000030162	AXIN2	axin 2 [Source:VGNC Symbol;Acc:VGNC:26365]	41.6863	-2.08311	0.124477	-16.735	7.28811e-63	1.48258e-61
ENSBTAG00000039794	CSNK1B	casein kinase I beta [Source:NCBI gene (formerly Entrezgene);Acc:785423]	19.1572	-1.41727	0.174806	-8.10766	5.16044e-16	1.70553e-15
ENSBTAG00000048057	GSK3B	glycogen synthase kinase 3 beta [Source:VGNC Symbol;Acc:VGNC:106762]	45.8649	0.418979	0.0808619	5.18142	2.20206e-07	4.38685e-07

## Sheet: WNT DEGs in VTC vs VT
Supplementary Table 3, Sheet 4: Information on DEGs included in the WNT signaling for the comparison between Vitrified Tissue with Culture (VTC) and Vitrified Tissue (VT)
Negative log2FoldChange represents dowregulated DEGs in VTC compared to VT
Positive log2FoldChange represents upegulated DEGs in VTC compared to VT
Ensembl	Symbol	Description	baseMean	log2FoldChange	lfcSE	stat	pvalue	padj
ENSBTAG00000002107	FZD1	frizzled class receptor 1 [Source:VGNC Symbol;Acc:VGNC:29165]	340.047	-2.14041	0.144773	-14.7846	1.84145e-49	1.91539e-48
ENSBTAG00000004037	JUN	Jun proto-onco, AP-1 transcription factor subunit [Source:VGNC Symbol;Acc:VGNC:30386]	1250.7	-2.93439	0.137478	-21.3445	4.39088e-101	2.19379e-99
ENSBTAG00000005154	APCDD1	APC down-regulated 1 [Source:VGNC Symbol;Acc:VGNC:26007]	88.2311	-2.54036	0.141704	-17.9273	7.22595e-72	1.56313e-70
ENSBTAG00000006844	LEF1	lymphoid enhancer binding factor 1 [Source:VGNC Symbol;Acc:VGNC:30833]	29.5642	-2.30225	0.122734	-18.7581	1.66291e-78	4.39309e-77
ENSBTAG00000008097	WNT2	Wnt family member 2 [Source:VGNC Symbol;Acc:VGNC:36957]	14.1345	-4.95004	0.655693	-7.54933	4.37509e-14	1.08253e-13
ENSBTAG00000008121	RSPO3	R-spondin 3 [Source:VGNC Symbol;Acc:VGNC:106906]	192.241	-2.36165	0.199369	-11.8457	2.26641e-32	1.25119e-31
ENSBTAG00000008338	PLC/ PLCB1	phospholipase C beta 1 [Source:VGNC Symbol;Acc:VGNC:32980]	73.0748	0.800709	0.0895414	8.94233	3.81035e-19	1.18953e-18
ENSBTAG00000010820	WNT11	Wnt family member 11 [Source:VGNC Symbol;Acc:VGNC:36955]	7.4278	-0.82865	0.26527	-3.1238	0.00178532	0.0024504
ENSBTAG00000010977	FRZB	frizzled related protein [Source:VGNC Symbol;Acc:VGNC:29124]	179.41	-4.63602	0.212397	-21.8272	1.28086e-105	7.01595e-104
ENSBTAG00000012295	NKD1	NKD inhibitor of WNT signaling pathway 1 [Source:VGNC Symbol;Acc:VGNC:32093]	38.909	-2.91444	0.216914	-13.4359	3.72388e-41	2.90443e-40
ENSBTAG00000013990	WNT6	Wnt family member 6 [Source:VGNC Symbol;Acc:VGNC:36962]	12.2587	-3.54773	0.303942	-11.6724	1.76383e-31	9.39846e-31
ENSBTAG00000015366	SFRP4	secreted frizzled related protein 4 [Source:VGNC Symbol;Acc:VGNC:34522]	409.034	-3.11908	0.259679	-12.0113	3.09907e-33	1.78428e-32
ENSBTAG00000017222	CTNND2	catenin delta 2 [Source:VGNC Symbol;Acc:VGNC:27806]	12.3411	-2.56004	0.266089	-9.62099	6.52035e-22	2.29742e-21
ENSBTAG00000017514	CCND1	cyclin D1 [Source:VGNC Symbol;Acc:VGNC:26962]	53.2095	2.86288	0.261584	10.9444	7.06786e-28	3.19203e-27
ENSBTAG00000018563	SFRP2	secreted frizzled related protein 2 [Source:VGNC Symbol;Acc:VGNC:34521]	45.9805	-4.35755	0.376114	-11.5857	4.86845e-31	2.5375e-30
ENSBTAG00000018566	SFRP5	secreted frizzled related protein 5 [Source:VGNC Symbol;Acc:VGNC:34523]	10.5233	-5.71895	0.456096	-12.5389	4.57195e-36	2.93199e-35
ENSBTAG00000020221	WNT5/ WNT5A	Wnt family member 5A [Source:VGNC Symbol;Acc:VGNC:36960]	62.1518	1.28234	0.234236	5.47458	4.38553e-08	8.07519e-08
ENSBTAG00000020590	FZD2	frizzled class receptor 2 [Source:VGNC Symbol;Acc:VGNC:29167]	11.075	-2.03877	0.257626	-7.91367	2.4992e-15	6.556e-15
ENSBTAG00000022927	RAC3	Rac family small GTPase 3 [Source:VGNC Symbol;Acc:VGNC:55865]	16.7344	-2.12926	0.163783	-13.0004	1.21643e-38	8.6874e-38
ENSBTAG00000030162	AXIN2	axin 2 [Source:VGNC Symbol;Acc:VGNC:26365]	41.6863	-2.39688	0.135156	-17.7341	2.28618e-70	4.70677e-69
ENSBTAG00000039794	CSNK1B	casein kinase I beta [Source:NCBI gene (formerly Entrezgene);Acc:785423]	19.1572	-2.47781	0.178166	-13.9073	5.71886e-44	4.95206e-43
ENSBTAG00000048057	GSK3B	glycogen synthase kinase 3 beta [Source:VGNC Symbol;Acc:VGNC:106762]	45.8649	1.1907	0.0872866	13.6412	2.27701e-42	1.87e-41
