# Supplementary material for: Investigating the impact of vitrification on bovine ovarian tissue morphology, follicle survival, and transcriptomic signature
Source: J Assist Reprod Genet. 2024 Feb 15;41(4):1035–55. doi: 10.1007/s10815-024-03038-4 (PMC11052753; doi:10.1007/s10815-024-03038-4)
Supplement: Supplementary file 4 — Supplementary file4 (XLSX 19 KB) [file 10815_2024_3038_MOESM4_ESM.xlsx]

## Sheet: OS DEGs in VT vs FT
Supplementary Table S4, Sheet 1: Information on DEGs included in the Ovarian Steroidogenesis (OS) pathway for the comparison between Vitrified Tissue (VT) and Fresh Tissue (FT)
Negative log2FoldChange represents dowregulated DEGs in VT compared to FT
Positive log2FoldChange represents upegulated DEGs in VT compared to FT
Ensembl	Symbol	Description	baseMean	log2FoldChange	lfcSE	stat	pvalue	padj
ENSBTAG00000001021	CYP1A1	cytochrome P450 family 1 subfamily A member 1 [Source:HGNC Symbol;Acc:HGNC:2595]	20.0472	-0.338354	0.404657	-0.836152	0.40307	0.457602
ENSBTAG00000006769	HSD3B1	hydroxy-delta-5-steroid dehydrogenase, 3 beta- and steroid delta-isomerase 1 [Source:NCBI gene (formerly Entrezgene);Acc:281824]	84.8346	3.21752	0.523116	6.15068	7.71504e-10	2.52191e-09
ENSBTAG00000006934	CYP11A1	cytochrome P450, family 11, subfamily A, polypeptide 1 [Source:NCBI gene (formerly Entrezgene);Acc:338048]	245.834	3.84276	0.424099	9.061	1.29261e-19	1.02969e-18
ENSBTAG00000011082	IGF1	insulin like growth factor 1 [Source:VGNC Symbol;Acc:VGNC:30076]	15.102	-1.63799	0.20267	-8.08203	6.36979e-16	3.64979e-15
ENSBTAG00000012687	INSR	insulin receptor [Source:VGNC Symbol;Acc:VGNC:30221]	233.812	-1.60236	0.148619	-10.7816	4.20375e-27	6.53606e-26
ENSBTAG00000013298	PLA2G4A	phospholipase A2 group IVA [Source:VGNC Symbol;Acc:VGNC:32960]	107.501	0.348703	0.161031	2.16544	0.0303542	0.0431808
ENSBTAG00000014600	ADCY8	adenylate cyclase 8 [Source:VGNC Symbol;Acc:VGNC:25649]	15.7415	-0.105553	0.288846	-0.365432	0.714789	0.754162
ENSBTAG00000016573	LHCGR	luteinizing hormone/choriogonadotropin receptor [Source:NCBI gene (formerly Entrezgene);Acc:281900]	39.5234	1.9381	0.665425	2.91258	0.00358454	0.00585781
ENSBTAG00000018777	ADCY5	adenylate cyclase 5 [Source:VGNC Symbol;Acc:VGNC:25646]	32.4461	-0.759922	0.130012	-5.84502	5.06516e-09	1.53627e-08
ENSBTAG00000019234	BMP6	bone morphotic protein 6 [Source:VGNC Symbol;Acc:VGNC:26521]	43.2064	-0.339088	0.135538	-2.5018	0.0123564	0.018684
ENSBTAG00000033345	STAR	steroidogenic acute regulatory protein [Source:VGNC Symbol;Acc:VGNC:35360]	29.8976	1.96095	0.361286	5.42771	5.7082e-08	1.56119e-07
ENSBTAG00000047604	HSD17B1	hydroxysteroid 17-beta dehydrogenase 1 [Source:VGNC Symbol;Acc:VGNC:29968]	51.8228	2.65962	0.300207	8.85931	8.05103e-19	5.9344e-18

## Sheet: OS DEGs in VTC vs FTC
Supplementary Table S4, Sheet 2: Information on DEGs included in the Ovarian Steroidogenesis (OS) pathway for the comparison between Vitrified Tissue with Culture (VTC) and Fresh Tissue with Culture (FTC)
Negative log2FoldChange represents dowregulated DEGs in VTC compared to FTC
Positive log2FoldChange represents upegulated DEGs in VTC compared to FTC
Ensembl	Symbol	Description	baseMean	log2FoldChange	lfcSE	stat	pvalue	padj
ENSBTAG00000001021	CYP1A1	cytochrome P450 family 1 subfamily A member 1 [Source:HGNC Symbol;Acc:HGNC:2595]	20.0472	2.21389	0.437772	5.05718	4.25503e-07	3.91443e-06
ENSBTAG00000006769	HSD3B1	hydroxy-delta-5-steroid dehydrogenase, 3 beta- and steroid delta-isomerase 1 [Source:NCBI gene (formerly Entrezgene);Acc:281824]	84.8346	-1.79528	0.578814	-3.10166	0.00192441	0.00644221
ENSBTAG00000006934	CYP11A1	cytochrome P450, family 11, subfamily A, polypeptide 1 [Source:NCBI gene (formerly Entrezgene);Acc:338048]	245.834	-1.51287	0.460817	-3.28302	0.00102701	0.00374231
ENSBTAG00000011082	IGF1	insulin like growth factor 1 [Source:VGNC Symbol;Acc:VGNC:30076]	15.102	-1.0081	0.377486	-2.67057	0.0075723	0.0207768
ENSBTAG00000012687	INSR	insulin receptor [Source:VGNC Symbol;Acc:VGNC:30221]	233.812	0.48322	0.159755	3.02476	0.00248834	0.00802629
ENSBTAG00000013298	PLA2G4A	phospholipase A2 group IVA [Source:VGNC Symbol;Acc:VGNC:32960]	107.501	-1.59296	0.166754	-9.55274	1.26307e-21	2.35661e-19
ENSBTAG00000014600	ADCY8	adenylate cyclase 8 [Source:VGNC Symbol;Acc:VGNC:25649]	15.7415	-1.4977	0.340465	-4.39897	1.08764e-05	6.97505e-05
ENSBTAG00000016573	LHCGR	luteinizing hormone/choriogonadotropin receptor [Source:NCBI gene (formerly Entrezgene);Acc:281900]	39.5234	-5.75535	0.791786	-7.26882	3.62632e-13	1.37031e-11
ENSBTAG00000018777	ADCY5	adenylate cyclase 5 [Source:VGNC Symbol;Acc:VGNC:25646]	32.4461	0.713868	0.249946	2.85609	0.00428887	0.0127156
ENSBTAG00000019234	BMP6	bone morphotic protein 6 [Source:VGNC Symbol;Acc:VGNC:26521]	43.2064	-0.107205	0.174684	-0.613711	0.539407	0.654778
ENSBTAG00000033345	STAR	steroidogenic acute regulatory protein [Source:VGNC Symbol;Acc:VGNC:35360]	29.8976	0.652759	0.402938	1.62	0.105232	0.182113
ENSBTAG00000047604	HSD17B1	hydroxysteroid 17-beta dehydrogenase 1 [Source:VGNC Symbol;Acc:VGNC:29968]	51.8228	-0.634231	0.31956	-1.9847	0.0471778	0.0943003

## Sheet: OS DEGs in FTC vs FT
Supplementary Table S4, Sheet 3: Information on DEGs included in the Ovarian Steroidogenesis (OS) pathway for the comparison between Fresh Tissue with Culture (FTC) and Fresh Tissue (FT)
Negative log2FoldChange represents dowregulated DEGs in FTC compared to FT
Positive log2FoldChange represents upegulated DEGs in FTC compared to FT
Ensembl	Symbol	Description						baseMean	log2FoldChange	lfcSE	stat	pvalue	padj
ENSBTAG00000001021	CYP1A1	cytochrome P450 family 1 subfamily A member 1 [Source:HGNC Symbol;Acc:HGNC:2595]						20.0472	-1.05079	0.425351	-2.4704	0.0134964	0.0181548
ENSBTAG00000006769	HSD3B1	hydroxy-delta-5-steroid dehydrogenase, 3 beta- and steroid delta-isomerase 1 [Source:NCBI gene (formerly Entrezgene);Acc:281824]						84.8346	-0.56859	0.548012	-1.03755	0.29948	0.3367
ENSBTAG00000006934	CYP11A1	cytochrome P450, family 11, subfamily A, polypeptide 1 [Source:NCBI gene (formerly Entrezgene);Acc:338048]						245.834	0.472903	0.442443	1.06885	0.285139	0.321606
ENSBTAG00000011082	IGF1	insulin like growth factor 1 [Source:VGNC Symbol;Acc:VGNC:30076]						15.102	-4.06575	0.270433	-15.0342	4.38212e-51	6.12726e-50
ENSBTAG00000012687	INSR	insulin receptor [Source:VGNC Symbol;Acc:VGNC:30221]						233.812	-0.916665	0.153798	-5.9602	2.51927e-09	5.75743e-09
ENSBTAG00000013298	PLA2G4A	phospholipase A2 group IVA [Source:VGNC Symbol;Acc:VGNC:32960]						107.501	2.63423	0.163517	16.1098	2.17727e-58	3.88622e-57
ENSBTAG00000014600	ADCY8	adenylate cyclase 8 [Source:VGNC Symbol;Acc:VGNC:25649]						15.7415	-0.962176	0.305558	-3.14891	0.00163879	0.0024171
ENSBTAG00000016573	LHCGR	luteinizing hormone/choriogonadotropin receptor [Source:NCBI gene (formerly Entrezgene);Acc:281900]						39.5234	0.746115	0.693291	1.07619	0.281841	0.318127
ENSBTAG00000018777	ADCY5	adenylate cyclase 5 [Source:VGNC Symbol;Acc:VGNC:25646]						32.4461	-4.62968	0.212701	-21.7661	4.85893e-105	2.7761e-103
ENSBTAG00000019234	BMP6	bone morphotic protein 6 [Source:VGNC Symbol;Acc:VGNC:26521]						43.2064	-2.37089	0.155488	-15.2481	1.69549e-52	2.45404e-51
ENSBTAG00000033345	STAR	steroidogenic acute regulatory protein [Source:VGNC Symbol;Acc:VGNC:35360]						29.8976	-1.13735	0.387048	-2.93853	0.00329776	0.00471795
ENSBTAG00000047604	HSD17B1	hydroxysteroid 17-beta dehydrogenase 1 [Source:VGNC Symbol;Acc:VGNC:29968]						51.8228	1.92308	0.312769	6.14857	7.81838e-10	1.84286e-09

## Sheet: OS DEGs in VTC vs VT
Supplementary Table S4, Sheet 4: Information on DEGs included in the Ovarian Steroidogenesis (OS) pathway for the comparison between Vitrified Tissue with Culture (VTC) and Vitrified Tissue (VT)
Negative log2FoldChange represents dowregulated DEGs in VTC compared to VT
Positive log2FoldChange represents upegulated DEGs in VTC compared to VT
Ensembl	Symbol	Description	baseMean	log2FoldChange	lfcSE	stat	pvalue	padj
ENSBTAG00000001021	CYP1A1	cytochrome P450 family 1 subfamily A member 1 [Source:HGNC Symbol;Acc:HGNC:2595]	20.0472	1.50146	0.417693	3.59465	0.00032483	0.000471242
ENSBTAG00000006769	HSD3B1	hydroxy-delta-5-steroid dehydrogenase, 3 beta- and steroid delta-isomerase 1 [Source:NCBI gene (formerly Entrezgene);Acc:281824]	84.8346	-5.58139	0.555301	-10.0511	9.083e-24	3.45965e-23
ENSBTAG00000006934	CYP11A1	cytochrome P450, family 11, subfamily A, polypeptide 1 [Source:NCBI gene (formerly Entrezgene);Acc:338048]	245.834	-4.88273	0.443234	-11.0161	3.19493e-28	1.46339e-27
ENSBTAG00000011082	IGF1	insulin like growth factor 1 [Source:VGNC Symbol;Acc:VGNC:30076]	15.102	-3.43587	0.332321	-10.339	4.69368e-25	1.89029e-24
ENSBTAG00000012687	INSR	insulin receptor [Source:VGNC Symbol;Acc:VGNC:30221]	233.812	1.16891	0.154776	7.55228	4.27705e-14	1.05915e-13
ENSBTAG00000013298	PLA2G4A	phospholipase A2 group IVA [Source:VGNC Symbol;Acc:VGNC:32960]	107.501	0.69256	0.164318	4.21477	2.50035e-05	3.91409e-05
ENSBTAG00000014600	ADCY8	adenylate cyclase 8 [Source:VGNC Symbol;Acc:VGNC:25649]	15.7415	-2.35432	0.32555	-7.23183	4.76543e-13	1.11862e-12
ENSBTAG00000016573	LHCGR	luteinizing hormone/choriogonadotropin receptor [Source:NCBI gene (formerly Entrezgene);Acc:281900]	39.5234	-6.94734	0.767504	-9.05186	1.40548e-19	4.46828e-19
ENSBTAG00000018777	ADCY5	adenylate cyclase 5 [Source:VGNC Symbol;Acc:VGNC:25646]	32.4461	-3.15589	0.184755	-17.0815	2.03778e-65	3.56791e-64
ENSBTAG00000019234	BMP6	bone morphotic protein 6 [Source:VGNC Symbol;Acc:VGNC:26521]	43.2064	-2.13901	0.157189	-13.6079	3.59569e-42	2.9288e-41
ENSBTAG00000033345	STAR	steroidogenic acute regulatory protein [Source:VGNC Symbol;Acc:VGNC:35360]	29.8976	-2.44555	0.378259	-6.46527	1.0112e-10	2.1307e-10
ENSBTAG00000047604	HSD17B1	hydroxysteroid 17-beta dehydrogenase 1 [Source:VGNC Symbol;Acc:VGNC:29968]	51.8228	-1.37077	0.307276	-4.46105	8.15581e-06	1.31588e-05
